# Supplementary material for: Extracellular Vesicles Contribute to the Difference in Lipid Composition between Ovarian Follicles of Different Size Revealed by Mass Spectrometry Imaging
Source: Metabolites. 2023 Sep 9;13(9):1001. doi: 10.3390/metabo13091001 (PMC10538054; doi:10.3390/metabo13091001)
Supplement: Supplementary file 1 [file metabolites-13-01001-s001.zip]

Archive with 1 entries (1 files):
- metabolites-2557139-supplementary.xlsx
