# Supplementary material for: Extracellular Vesicles Contribute to the Difference in Lipid Composition between Ovarian Follicles of Different Size Revealed by Mass Spectrometry Imaging
Source: Metabolites. 2023 Sep 9;13(9):1001. doi: 10.3390/metabo13091001 (PMC10538054; doi:10.3390/metabo13091001)
Supplement: Supplementary file 1 [file metabolites-13-01001-s001.zip › metabolites-2557139-supplementary.xlsx]

## Sheet:  Table S1
Supplementary data Table S1. Putative annotations of lipid features detected by MS imaging on bovine ovarian section using HABA matrix
m/z POS	M.H+	M.Na+	M.K+
400.258	CAR(DC-14:1)/CAR(16:0)	-	-
426.260	LPC(11:0)/PC(10:0)/LPE(14:0)/CAR(18:1)	-	-
428.274	CAR(18:0)	-	-
440.215	LPC(12:0)/LPE(15:0)/LPE(O-16:0)/CAR(OH-18:2)	-	-
450.231	CAR(20:3)	-	LPC(10:0)/PC(O-10:0)/PE(12:0)/LPE(13:0)
452.284	PC(O-13:1)/LPC(O-14:1)/LPC(P-14:0)/LPE(16:1)/CAR(20:2)	-	-
454.245	LPC(13:0)/PC(12:0)/LPC(O-14:0)/LPE(16:0)/CAR(20:1)	-	-
464.280	LPE(17:2)/CAR(-OH20:4)	-	LPC(11:0)/PC(10:0)/LPE(14:0)
466.277	LPC(14:1)/LPC(P-15:0)/LPE(17:1)/LPE(O-18:1)/LPE(P-18:0)	-	-
478.258	LPE(18:2)/LPE(P-19:1)	-	LPC(12:0)/LPE(15:0)/LPE(O-16:0)
480.300	LPC(15:1)/LPC(O-16:1)/LPC(P-16:0)/LPE(18:1)/CAR(22:2)	-	-
492.323	-	-	LPC(13:0)/PC(12:0)/LPC(O-14:0)/LPE(16:0)
494.314	LPC(16:1)/LPC(P-17:0)/LPE(19:1)/LPE(P-20:0)	-	-
496.280	LPC(16:0)/PC(O-16:0)/LPC(O-17:0)/LPE(19:0)/LPE(O-20:0)	LPE(18:4)	-
504.289	LPE(20:3)	LPC(15:0)/PC(14:0)/LPC(O-16:0)/LPE(18:0)	LPC(14:1)/LPC(P-15:0)/LPE(17:1)/LPE(O-18:1)/LPE(P-18:0)
508.342	LPC(17:1)/LPC(O-18:1)/LPC(P-18:0)/LPE(20:1)	-	-
518.333	LPC(18:3)	LPC(16:0)/PC(O-16:0)/LPC(O-17:0)/LPE(19:0)/LPE(O-20:0)	LPC(15:1)/LPC(O-16:1)/LPC(P-16:0)/LPE(18:1)
522.364	LPC(18:1)/PC(O-18:1)/PC(P-18:0)	LPE(20:5)	-
532.372	LPC(19:3)	LPC(17:0)/PC(16:0)/PC(O-17:0)/LPC(O-18:0)/LPE(20:0)	LPC(16:1)/LPC(P-17:0)/LPE(19:1)/LPE(P-20:0)
536.374	LPC(19:1)/PC(18:1)/PC(O-19:1)/LPC(P-20:0)/LPE(22:1)	-	-
544.274	LPC(20:4)	LPC(18:1)/PC(O-18:1)/PC(P-18:0)	LPC(17:2)/LPC(P-18:1)/LPE(20:2)
548.383	LPC(20:2)/PC(O-20:2)	LPE(22:6)	LPC(17:0)/PC(16:0)/PC(O-17:0)/LPC(O-18:0)/LPE(20:0)
550.404	LPC(20:1)/PC(19:1)/PC(O-20:1)/PC(P-20:0)	LPE(22:5)	-
552.398	LPC(20:0)/PC(19:0)/PC(O-20:0)	-/LPE(22:4)	-
560.407	-	LPC(19:0)/PC(18:0)/PC(O-19:0)/LPC(O-20:0)/LPE(22:0)	LPC(18:1)/PC(O-18:1)/PC(P-18:0)
562.419	-	-	LPC(18:0)/PC(O-18:0)/LPC(O-19:0)/PE(20:0)/LPE(21:0)
564.419	PC(20:1)/PC(O-21:1)/LPE(24:1)	LPC(20:5)	LPE(22:6)
566.043	-	LPC(20:4)	-
566.116	PC(20:0)/PE-NMe(22:0)	LPC(20:4)	-
566.207	LPC(21:0)/PC(20:0)/PC(O-21:0)/PE-NMe(22:0)/LPE(24:0)	LPC(20:4)	LPE(22:5)
566.262	LPC(21:0)/PC(20:0)/PC(O-21:0)/PE-NMe(22:0)/LPE(24:0)	LPC(20:4)	LPE(22:5)
566.335	LPC(21:0)/PC(20:0)/PC(O-21:0)/PE-NMe(22:0)/LPE(24:0)	LPC(20:4)	LPE(22:5)
566.426	LPC(21:0)/PC(20:0)/PC(O-21:0)/PE-NMe(22:0)/LPE(24:0)	LPC(20:4)	LPE(22:5)
576.441	LPC(22:2)	LPE(24:6)	LPC(19:0)/PC(18:0)/PC(O-19:0)/LPC(O-20:0)/LPE(22:0)
578.137	LPC(22:1)/PC(21:1)	-	-
578.436	LPC(22:1)/PC(21:1)	-	-
578.641	LPC(22:1)/PC(21:1)	-	-
580.044	-	PC(20:4)	-
580.118	PC(21:0)/PE(24:0)	LPC(21:4)/PC(20:4)	-
580.193	LPC(22:0)/PC(21:0)/PC(O-22:0)/PE(24:0)	LPC(21:4)/PC(20:4)	LPC(20:5)
580.268	LPC(22:0)/PC(21:0)/PC(O-22:0)/PE(24:0)	LPC(21:4)/PC(20:4)	LPC(20:5)
580.437	LPC(22:0)/PC(21:0)/PC(O-22:0)/PE(24:0)	LPC(21:4)/PC(20:4)	LPC(20:5)
590.433	-		LPC(20:0)
592.055	-	LPC(22:5)	-
592.131	PC(22:1)	LPC(22:5)	LPE(24:6)
592.475	PC(22:1)	LPC(22:5)	LPE(24:6)
604.471	-	-	LPC(21:0)/PC(20:0)/PC(O-21:0)/PE-NMe(22:0)/LPE(24:0)
606.131	PE(26:1)	-	LPC(22:6)
606.210	LPC(24:1)/PE(26:1)	-	LPC(22:6)
606.288	LPC(24:1)/PE(26:1)	-	LPC(22:6)
606.366	LPC(24:1)/PE(26:1)	-	LPC(22:6)
606.484	LPC(24:1)/PE(26:1)	-	LPC(22:6)
616.112	-	PC(22:0)/PE(25:0)/PE-NMe(24:0)	-
618.503	-	-	LPC(22:0)/PC(21:0)/PC(O-22:0)/PE(24:0)
618.643	-	-	LPC(22:0)/PC(21:0)/PC(O-22:0)/PE(24:0)
618.703	-	-	LPC(22:0)/PC(21:0)/PC(O-22:0)/PE(24:0)
618.783	-	-	LPC(22:0)/PC(21:0)/PC(O-22:0)/PE(24:0)
620.503	PE(27:1)/PE(P-28:0)	-	-
632.739	PE(28:2)	-	PC(22:0)/PE(25:0)/PE-NMe(24:0)
632.800	-	-	PC(22:0)/PE(25:0)/PE-NMe(24:0)
636.754	PC(25:0)/PE(28:0)/PE(26:0)/PE(O-29:0)	-	-
648.766	PC(26:1)/PE(29:1)/PE(O-30:1)/PE(P-30:0)	-	-
656.603	PE(30:4)	PE(28:1)/PE(P-29:0)	-
656.667	PE(30:4)	PE(28:1)/PE(P-29:0)	-
656.730	PE(30:4)	PE(28:1)/PE(P-29:0)	-
658.641	PE(30:3)	PC(25:0)/PE(28:0)/PE(26:0)/PE(O-29:0)	PE(27:1)/PE(P-28:0)
658.705	PE(30:3)	PC(25:0)/PE(28:0)/PE(26:0)/PE(O-29:0)	PE(27:1)/PE(P-28:0)
658.768	PE(30:3)	PC(25:0)/PE(28:0)/PE(26:0)/PE(O-29:0)	PE(27:1)/PE(P-28:0)
658.853	-	-	PE(P-28:0)
660.536	PE(30:2)/PE(P-31:1)	-	PC(24:0)/PE(27:0)/PE(O-28:0)
660.685	PE(30:2)/PE(P-31:1)	-	PC(24:0)/PE(27:0)/PE(O-28:0)
660.749	PE(30:2)/PE(P-31:1)	-	PC(24:0)/PE(27:0)/PE(O-28:0)
660.813	PE(P-31:1)	-	PC(24:0)/PE(27:0)/PE(O-28:0)
660.898	-	-	PE(O-28:0)
662.714	PC(27:1)/PC(P-28:0)/PE(30:1)/PE(O-31:1)/PE(P-31:0)	-	-
663.613	SM(d31:0)	-	-
663.677	SM(d31:0)	-	-
663.741	SM(d31:0)	-	-
663.806	SM(d31:0)	-	-
673.496	SM(d32:2)	-	-
674.518	PC(28:2)/PE(31:2)/PE(P-32:1)	-	PC(25:0)/PE(28:0)/PE(26:0)/PE(O-29:0)
675.630	SM(d32:1)	-	-
675.695	SM(d32:1)	-	-
675.782	SM(d32:1)	-	-
676.721	PC(28:1)/PC(P-29:0)/PE(31:1)/PE(30:0)/PE(O-32:1)/PE(P-32:0)	-	-
677.726	SM(d32:0)	-	-
678.733	PC(28:0)/PC(O-29:0)/PE(31:0)/PE(O-32:0)	PE(30:4)	-
682.512	PE(32:5)	PE(30:2)/PE(P-31:1)	-
682.556	PE(32:5)	PE(30:2)/PE(P-31:1)	-
682.644	PE(32:5)	PE(30:2)/PE(P-31:1)	-
682.710	PE(32:5)	PE(30:2)/PE(P-31:1)	-
684.564	PE(32:4)	PC(27:1)/PC(P-28:0)/PE(30:1)/PE(O-31:1)/PE(P-31:0)	PE(29:2)/PE(P-30:1)
684.630	PE(32:4)	PC(27:1)/PC(P-28:0)/PE(30:1)/PE(O-31:1)/PE(P-31:0)	PE(29:2)/PE(P-30:1)
684.718	PE(32:4)	PC(27:1)/PC(P-28:0)/PE(30:1)/PE(O-31:1)/PE(P-31:0)	PE(29:2)/PE(P-30:1)
684.873	-	-	PE(29:2)/PE(P-30:1)
685.537	-	SM(d31:0)	SM(d30:1)
685.603	-	SM(d31:0)	SM(d30:1)
685.691	-	SM(d31:0)	SM(d30:1)
685.758	-	SM(d31:0)	SM(d30:1)
685.846	-	SM(d31:0)	SM(d30:1)
685.913	-	-	SM(d30:1)
686.511	PE(32:3)/PE(P-33:2)	PC(27:0)/PC(O-28:0)/PE(30:0)/PE-NMe2(28:0)/PE(O-31:0)	PC(26:1)/PE(29:1)/PE(O-30:1)/PE(P-30:0)
686.555	PE(32:3)/PE(P-33:2)	PC(27:0)/PC(O-28:0)/PE(30:0)/PE-NMe2(28:0)/PE(O-31:0)	PC(26:1)/PE(29:1)/PE(O-30:1)/PE(P-30:0)
686.644	PE(32:3)/PE(P-33:2)	PC(27:0)/PC(O-28:0)/PE(30:0)/PE-NMe2(28:0)/PE(O-31:0)	PC(26:1)/PE(29:1)/PE(O-30:1)/PE(P-30:0)
686.732	PE(32:3)/PE(P-33:2)	PC(27:0)/PC(O-28:0)/PE(30:0)/PE-NMe2(28:0)/PE(O-31:0)	PC(26:1)/PE(29:1)/PE(O-30:1)/PE(P-30:0)
686.799	PE(32:3)/PE(P-33:2)	PC(27:0)/PC(O-28:0)/PE(30:0)/PE-NMe2(28:0)/PE(O-31:0)	PC(26:1)/PE(29:1)/PE(O-30:1)/PE(P-30:0)
687.531	SM(d33:2)	-	SM(d30:0)
687.686	SM(d33:2)	-	SM(d30:0)
687.842	SM(d33:2)	-	SM(d30:0)
687.930	-	-	SM(d30:0)
688.419	PC(29:2)/PC(P-30:1)/PE(32:2)/PE(O-33:2)/PE(P-33:1)	-	PC(26:0)/PE-NMe(28:0)/PE(29:0)/PE(O-30:0)
688.575	PC(29:2)/PC(P-30:1)/PE(32:2)/PE(O-33:2)/PE(P-33:1)	-	PC(26:0)/PE-NMe(28:0)/PE(29:0)/PE(O-30:0)
688.730	PC(29:2)/PC(P-30:1)/PE(32:2)/PE(O-33:2)/PE(P-33:1)	-	PC(26:0)/PE-NMe(28:0)/PE(29:0)/PE(O-30:0)
689.620	SM(d33:1)	-	-
689.687	SM(d33:1)	-	-
689.776	SM(d33:1)	-	-
690.578	PC(29:1)/PC(O-30:1)/PC(P-30:0)/PE(32:1)/PE(31:0)/PE(O-33:1)/PE(P-33:0)	-	-
690.689	PC(29:1)/PC(O-30:1)/PC(P-30:0)/PE(32:1)/PE(31:0)/PE(O-33:1)/PE(P-33:0)	-	-
690.734	PC(29:1)/PC(O-30:1)/PC(P-30:0)/PE(32:1)/PE(31:0)/PE(O-33:1)/PE(P-33:0)	-	-
691.582	SM(d33:0)	-	-
704.719	PC(30:1)/PC(O-31:1)/PC(P-31:0)/PE(33:1)/PE(32:0)/PE(O-34:1)/PE(P-34:0)	PE(32:5)	-
705.720	SM(d34:0)	-	-
706.541	PC(30:0)/PC(O-31:0)/PE-NMe(32:0)/PE(33:0)/PE(O-34:0)	PE(32:4)	-
718.616	PC(31:1)/PC(O-32:1)/PC(P-32:0)/PE(34:1)/PE(O-35:1)/PE(P-35:0)	PE(33:5)/PE(P-34:4)	-
719.614	SM(d35:0)	-	-
725.537	-	SM(d34:1)	SM(d33:2)
726.545	PC(32:4)/-/PE(35:4)/PE(O-36:4)/PE(P-36:3)	PC(30:1)/PC(O-31:1)/PC(P-31:0)/PE(33:1)/PE(32:0)/PE(O-34:1)/PE(P-34:0)	PC(29:2)/PC(P-30:1)/PE(32:2)/PE(O-33:2)/PE(P-33:1)
727.531	SM(d36:3)	SM(d34:0)	SM(d33:1)
731.652	SM(d36:1)	-	-
732.621	PC(32:1)/PC(O-33:1)/PC(P-33:0)/PE-NMe(34:1)/PE(35:1)/PE(36:8)/PE(34:0)/PE(O-36:1)/PE(P-36:0)	PE(34:5)	-
733.638	SM(d36:0)	-	-
734.562	PC(32:0)/PC(O-33:0)/PE(35:0)/PE(34:0)/PE(36:7)/PE(O-36:0)	PC(31:4)/PE(34:4)	PE(33:5)/PE(P-34:4)
734.633	PC(32:0)/PC(O-33:0)/PE(35:0)/PE(34:0)/PE(36:7)/PE(O-36:0)	PC(31:4)/PE(34:4)	PE(33:5)/PE(P-34:4)
744.612	PC(33:2)/PC(O-34:2)/PC(P-34:1)/PE(36:2)/PE(34:0)/PE(O-37:2)/PE(P-37:1)	PE(35:6)/PE(P-36:5)	PC(30:0)/PC(O-31:0)/PE-NMe(32:0)/PE(33:0)/PE(O-34:0)
746.634	PC(33:1)/PC(O-34:1)/PC(P-34:0)/PE(36:1)/PE-NMe2(34:1)/PE(O-37:1)/PE(P-37:0)	PC(32:5)/PE(35:5)/PE(O-36:5)/PE(P-36:4)	PE(34:6)
748.637	PC(33:0)/PC(O-34:0)/PE(36:0)/PE(37:7)/PE(O-37:0)/PE(P-38:6)	PC(32:4)/-/PE(35:4)/PE(O-36:4)/PE(P-36:3)	PE(34:5)
753.582	-	SM(d36:1)	-
754.532	PC(34:4)/PC(O-35:4)/-/PE(37:4)/PE(O-38:4)/PE(P-38:3)	PC(32:1)/PC(O-33:1)/PC(P-33:0)/PE-NMe(34:1)/PE(35:1)/PE(36:8)/PE(34:0)/PE(O-36:1)/PE(P-36:0)	PC(31:2)/PC(O-32:2)/PC(P-32:1)/PE(34:2)/PE(32:0)/PE(O-35:2)/PE(P-35:1)
754.580	PC(34:4)/PC(O-35:4)/-/PE(37:4)/PE(O-38:4)/PE(P-38:3)	PC(32:1)/PC(O-33:1)/PC(P-33:0)/PE-NMe(34:1)/PE(35:1)/PE(36:8)/PE(34:0)/PE(O-36:1)/PE(P-36:0)	PC(31:2)/PC(O-32:2)/PC(P-32:1)/PE(34:2)/PE(32:0)/PE(O-35:2)/PE(P-35:1)
755.604	SM(d38:3)	SM(d36:0)	SM(d35:1)
756.531	PC(34:3)/PC(P-35:2)/PE(37:3)/PE(O-38:3)/PE(P-38:2)	PC(32:0)/PC(O-33:0)/PE(35:0)/PE(34:0)/PE(36:7)/PE(O-36:0)	PC(31:1)/PC(O-32:1)/PC(P-32:0)/PE(34:1)/PE(O-35:1)/PE(P-35:0)
757.533	SM(d38:2)	-	SM(d35:0)
758.634	PC(34:2)/PC(O-35:2)/PC(P-35:1)/PE-NMe(36:2)/PE(37:2)/PE(38:9)/PE(O-38:2)/PE(P-38:1)	PE(36:6)	PC(31:0)/PC(O-32:0)/PE-NMe2(32:0)/PE(34:0)/PE(O-35:0)
759.639	SM(d38:1)	-	-
760.669	PC(34:1)/PC(O-35:1)/PC(P-35:0)/PE(37:1)/PE(38:8)/PE(O-38:1)/PE(P-38:0)	PC(33:5)/PC(P-34:4)/PE(36:5)	PE(35:6)/PE(P-36:5)
761.677	SM(d38:0)	-	-
762.685	PC(34:0)
772.671	-/PC(35:2)/PC(O-36:2)/PC(P-36:1)/PE(38:2)/PE-NMe2(36:2)/PE(P-39:1)	PC(34:6)/PE(37:6)/PE(O-38:6)/PE(P-38:5)	PC(32:0)/PC(O-33:0)/PE(35:0)/PE(34:0)/PE(36:7)/PE(O-36:0)
773.669	SM(d39:1)	-	-
774.694	PC(35:1)
776.697	PC(36:7)/PC(35:0)/PC(O-36:0)/PE(38:0)/PE-NMe2(36:0)/PE(39:7)/PE(O-39:0)/PE(P-40:6)	PC(34:4)/PC(O-35:4)/-/PE(37:4)/PE(O-38:4)/PE(P-38:3)	PC(33:5)/PC(P-34:4)/PE(36:5)
780.542	PC(36:5)/PE(39:5)/PE(O-40:5)/PE(P-40:4)	PC(34:2)/PC(O-35:2)/PC(P-35:1)/PE-NMe(36:2)/PE(37:2)/PE(38:9)/PE(O-38:2)/PE(P-38:1)	PC(33:3)/PC(O-34:3)/PC(P-34:2)/PE(36:3)/PE(P-37:2)
781.575	-	SM(d38:1)	-
782.560	PC(36:4)		PC(33:2)/PC(O-34:2)/PC(P-34:1)/PE(36:2)/PE(34:0)/PE(O-37:2)/PE(P-37:1)
783.571	SM(d40:3)	SM(d38:0)	SM(d37:1)
784.583	PC(36:3)/PC(P-37:2)/PE(39:3)/PE(40:10)/PE(O-40:3)/PE(P-40:2)	PC(34:0)/PC(O-35:0)/PE(37:0)/PE-NMe(36:0)/PE(38:7)/PE(O-38:0)	PC(33:1)/PC(O-34:1)/PC(P-34:0)/PE(36:1)/PE-NMe2(34:1)/PE(O-37:1)/PE(P-37:0)
784.659	PC(36:3)/PC(P-37:2)/PE(39:3)/PE(40:10)/PE(O-40:3)/PE(P-40:2)	PC(34:0)/PC(O-35:0)/PE(37:0)/PE-NMe(36:0)/PE(38:7)/PE(O-38:0)	PC(33:1)/PC(O-34:1)/PC(P-34:0)/PE(36:1)/PE-NMe2(34:1)/PE(O-37:1)/PE(P-37:0)
785.622	SM(d40:2)	-	-
785.673	SM(d40:2)	-	-
786.688	-/PC(36:2)/PC(O-37:2)/PC(P-37:1)/PE(39:2)/PE(40:9)/PE(O-40:2)/PE(P-40:1)	PC(35:6)/PC(P-36:5)/PE(38:6)	PC(33:0)/PC(O-34:0)/PE(36:0)/PE(37:7)/PE(O-37:0)/PE(P-38:6)
787.704	SM(d40:1)	-	-
788.722	-/PC(36:1)/PC(O-37:1)/PC(P-37:0)/PE(39:1)/PE(40:8)/PE(O-40:1)/PE(P-40:0)	PC(35:5)/PC(O-36:5)/PC(P-36:4)/PE(38:5)	PC(34:6)/PE(37:6)/PE(O-38:6)/PE(P-38:5)
789.715	SM(d40:0)	-	-
790.710	PC(37:7)/PC(P-38:6)/PC(36:0)/PC(O-37:0)/PE(39:0)/PE(40:7)/PE(O-40:0)	PC(35:4)/PC(O-36:4)/PC(P-36:3)/-/PE(38:4)	PC(34:5)/PE(37:5)/PE(O-38:5)/PE(P-38:4)
798.713	PC(37:3)/PC(O-38:3)/PC(P-38:2)/PE(40:3)	PC(36:7)/PC(35:0)/PC(O-36:0)/PE(38:0)/PE-NMe2(36:0)/PE(39:7)/PE(O-39:0)/PE(P-40:6)	PC(34:1)/PC(O-35:1)/PC(P-35:0)/PE(37:1)/PE(38:8)/PE(O-38:1)/PE(P-38:0)
799.693	SM(d41:2)	-	SM(d38:0)
800.726	PC(38:9)/-/PC(37:2)/PC(O-38:2)/PC(P-38:1)/PE(40:2)	PC(36:6)/PE(39:6)/PE(O-40:6)/PE(P-40:5)	PC(34:0)/PC(O-35:0)/PE(37:0)/PE-NMe(36:0)/PE(38:7)/PE(O-38:0)
801.735	SM(d41:1)	-	-
802.745	PC(38:8)/-/PC(37:1)/PC(O-38:1)/PC(P-38:0)/PE(40:1)/PE(P-41:0)	PC(36:5)/PE(39:5)/PE(O-40:5)/PE(P-40:4)	PC(35:6)/PC(P-36:5)/PE(38:6)
804.742	PC(38:7)/PC(37:0)/PC(O-38:0)/PE(40:0)/PE(41:7)/PE(O-41:0)/PE(P-42:6)	PC(36:4)/PC(O-37:4)/PE(39:4)/PE(O-40:4)/PE(P-40:3)	PC(35:5)/PC(O-36:5)/PC(P-36:4)/PE(38:5)
808.596	PC(38:5)
809.588	-	SM(d40:1)	SM(d39:2)
809.641	-	SM(d40:1)	SM(d39:2)
810.608	PC(38:4)/PE(41:4)/PE(42:11)/PE(O-42:4)	PC(36:1)/PC(O-37:1)/PC(P-37:0)/PE(39:1)/PE(40:8)/PE(O-40:1)/PE(P-40:0)	-/PC(35:2)/PC(O-36:2)/PC(P-36:1)/PE(38:2)/PE-NMe2(36:2)/PE(P-39:1)
810.687	PC(38:4)/PE(41:4)/PE(42:11)/PE(O-42:4)	PC(36:1)/PC(O-37:1)/PC(P-37:0)/PE(39:1)/PE(40:8)/PE(O-40:1)/PE(P-40:0)	-/PC(35:2)/PC(O-36:2)/PC(P-36:1)/PE(38:2)/PE-NMe2(36:2)/PE(P-39:1)
812.730	PC(38:3)
813.728	SM(d42:2)	-	-
814.726	PC(38:2)/PC(P-39:1)/PE(41:2)/PE(42:9)/PE(O-42:2)/PE(P-42:1)	PC(37:6)/PC(O-38:6)/PC(P-38:5)/PE(40:6)	PC(36:7)/PC(35:0)/PC(O-36:0)/PE(38:0)/PE-NMe2(36:0)/PE(39:7)/PE(O-39:0)/PE(P-40:6)
815.094	-	-	PC(35:0)/PC(O-36:0)/PE(38:0)/PE-NMe2(36:0)/PE(O-39:0)
815.752	SM(d42:1)	-	-
816.095	SM(d42:1)	-	-
816.754	PC(39:8)/-/PC(38:1)/PC(O-39:1)/PC(P-39:0)/PE(41:1)/PE(42:8)/PE(O-42:1)/PE(P-42:0)	PC(37:5)/PC(O-38:5)/PC(P-38:4)/PE(40:5)	PC(36:6)/PE(39:6)/PE(O-40:6)/PE(P-40:5)
817.756	SM(d42:0)	-	-
818.760	PC(39:7)/PC(P-40:6)/PC(38:0)/PC(O-39:0)/-/PE-NMe(40:0)/PE(41:0)/PE(42:7)/PE(O-42:0)	PC(37:4)/PC(O-38:4)/PC(P-38:3)/PE(40:4)	PC(36:5)/PE(39:5)/PE(O-40:5)/PE(P-40:4)
824.727	PC(39:4)/PC(O-40:4)/PC(P-40:3)/PE(42:4)	PC(38:8)/PC(37:1)/PC(O-38:1)/PC(P-38:0)/PE(40:1)/PE(P-41:0)	-/PC(36:2)/PC(O-37:2)/PC(P-37:1)/PE(39:2)/PE(40:9)/PE(O-40:2)/PE(P-40:1)
826.753	PC(40:10)/PC(39:3)/PC(O-40:3)/PC(P-40:2)/PE(42:3)	PC(38:7)/PC(37:0)/PC(O-38:0)/PE(40:0)/PE(41:7)/PE(O-41:0)/PE(P-42:6)	-/PC(36:1)/PC(O-37:1)/PC(P-37:0)/PE(39:1)/PE(40:8)/PE(O-40:1)/PE(P-40:0)
827.741	SM(d43:2)	-	SM(d40:0)
828.757	PC(39:2)
829.774	SM(d43:1)	-	-
830.765	PC(40:8)/PC(39:1)/PC(O-40:1)/PC(P-40:0)/PE(42:1)	PC(38:5)/PE(41:5)/PE(P-42:4)	PC(37:6)/PC(O-38:6)/PC(P-38:5)/PE(40:6)
832.806	PC(40:7)/PC(39:0)/PC(O-40:0)/PE(42:0)/PE-NMe2(40:0)	PC(38:4)/-/PE(41:4)/PE(42:11)/PE(O-42:4)	PC(37:5)/PC(O-38:5)/PC(P-38:4)/PE(40:5)
840.774	PE(44:10)/PC(40:3)	PC(39:7)/PC(P-40:6)/PC(38:0)/PC(O-39:0)/PE-NMe(40:0)/PE(41:0)/PE(42:7)/PE(O-42:0)	PC(38:8)/-/PC(37:1)/PC(O-38:1)/PC(P-38:0)/PE(40:1)/PE(P-41:0)
841.751	SM(d44:2)	-	-
842.784	PC(40:2)/PE(43:2)	PC(39:6)/PC(O-40:6)/PC(P-40:5)/PE(42:6)	PC(38:7)/PC(37:0)/PC(O-38:0)/PE(40:0)/PE(41:7)/PE(O-41:0)/PE(P-42:6)
843.791	SM(d44:1)	-	-
844.800	PC(40:1)/PC(P-41:0)/PE(43:1)/PE(44:8)	PC(39:5)/PC(O-40:5)/PC(P-40:4)/PE(42:5)	PC(38:6)/-/PE(41:6)/PE(O-42:6)
845.782	SM(d44:0)	-	-
846.820	PC(41:7)/PC(P-42:6)/PC(40:0)/PC(O-41:0)/PE(43:0)/PE(44:7)	PC(39:4)/PC(O-40:4)/PC(P-40:3)/PE(42:4)	PC(38:5)/PE(41:5)/PE(P-42:4)
854.783	PC(42:10)/PC(41:3)/PC(O-42:3)/PC(P-42:2)/PE(44:3)	PC(40:7)/PC(39:0)/PC(O-40:0)/PE(42:0)/PE-NMe2(40:0)	PC(39:8)/-/PC(38:1)/PC(O-39:1)/PC(P-39:0)/PE(41:1)/PE(42:8)/PE(O-42:1)/PE(P-42:0)
855.777	-	-	SM(d42:0)
856.800	PC(42:9)/PC(41:2)/PC(O-42:2)/PC(P-42:1)/PE(44:2)	PC(40:6)/PE(43:6)	PC(39:7)/PC(P-40:6)/PC(38:0)/PC(O-39:0)/-/PE-NMe(40:0)/PE(41:0)/PE(42:7)/PE(O-42:0)
858.821	PC(42:8)/PC(41:1)/PC(O-42:1)/PC(P-42:0)/PE(44:1)	PC(40:5)/PE(44:12)	PC(39:6)/PC(O-40:6)/PC(P-40:5)/PE(42:6)
860.819	PC(42:7)/PC(41:0)/PC(O-42:0)/PE(44:0)	PC(40:4)/PE(43:4)	PC(39:5)/PC(O-40:5)/PC(P-40:4)/PE(42:5)

## Sheet: Table S2
Supplementary data Table S2. Putative annotations of lipid features detected in follicular fluid FF1, FF2, FF3 and F4 fractions
m/z POS	M.H+	M.Na+	M.K+				m/z NEG	M-H-	M+Cl-
328.1856	LPC(4:0)/PC(O-4:0)/LPC(O-5:0)	-	-				326.0426	LPC(4:0)/PC(O-4:0)/LPC(O-5:0)	-
370.1201	LPC(7:0)/PC(6:0)	-	-				326.1959	LPC(4:0)/PC(O-4:0)/LPC(O-5:0)	-
430.4223	CAR(DC-16:0)	-	-				327.03	FA(22:0)
518.3479	LPC(18:3)	LPC(16:0)/PC(O-16:0)/LPC(O-17:0)/LPE(19:0)/LPE(O-20:0)	LPC(15:1)/LPC(O-16:1)/LPC(P-16:0)/LPE(18:1)				340.1561	LPC(5:0)/PC(4:0)	-
524.3840	LPC(18:0)/PC(O-18:0)/LPC(O-19:0)/PE(20:0)/LPE(21:0)	PC(16:4)/LPE(20:4)	-				346.0841	-	LPC(3:1)/PC
546.3606	LPC(20:3)	LPC(18:0)/PC(O-18:0)/LPC(O-19:0)/PE(20:0)/LPE(21:0)	LPC(17:1)/LPC(O-18:1)/LPC(P-18:0)/LPE(20:1)				362.0604	-	LPC(4:0)/PC(O-4:0)/LPC(O-5:0)
644.4038	-	PC(24:0)/PE(27:0)/PE(O-28:0)	LPC(24:1)/PE(26:1)				382.1203	LPC(8:0)	-
650.4473	PC(26:0)/PE-NMe(28:0)/PE(29:0)/PE(O-30:0)	-	-				398.1062	CAR(DC-14:1)	-
669.5583	-	SM(d30:1)	-				404.0167	-	LPC(7:0)/PC(6:0)
671.5751	-	SM(d30:0)	-				422.0645	LPE(14:1)	-
672.4289	PE(31:3)	PC(26:0)/PE-NMe(28:0)/PE(29:0)/PE(O-30:0)	PE(28:1)/PE(P-29:0)				424.0752	LPC(11:0)/PC(10:0)/LPE(14:0)	-
672.5779	PE(31:3)	PC(26:0)/PE-NMe(28:0)/PE(29:0)/PE(O-30:0)	PE(28:1)/PE(P-29:0)				440.0514	LPS(12:0)	-
673.4541	SM(d32:2)	-	-				454.1927	CAR(DC-18:1)/CAR(20:0)/PS(12:0)/LPS(13:0)	CAR(18:4)
677.2901	SM(d32:0)	-	-				456.1852	CAR(DC-18:0)	CAR(18:3)
678.4691	PC(28:0)/PC(O-29:0)/PE(31:0)/PE(O-32:0)	PE(30:4)	-				460.1027	-	LPC(11:0)/PC(10:0)/LPE(14:0)/CAR(18:1)
686.4343	PE(32:3)/PE(P-33:2)	PC(27:0)/PC(O-28:0)/PE(30:0)/PE-NMe2(28:0)/PE(O-31:0)	PC(26:1)/PE(29:1)/PE(O-30:1)/PE(P-30:0)				462.1140	LPE(17:2)/CAR(-OH20:4)	CAR(18:0)
688.4150	PC(29:2)/PC(P-30:1)/PE(32:2)/PE(O-33:2)/PE(P-33:1)	-	PC(26:0)/PE-NMe(28:0)/PE(29:0)/PE(O-30:0)				480.0027	LPS(15:1)	PC(12:4)
689.5605	SM(d33:1)	-	-				498.1409	LPE(20:5)/LPS(-OMe,Me-21314:0)	LPE(17:2)/CAR(-OH20:4)
697.5252	-	SM(d32:1)	-				500.1516	PC(16:4)/LPE(20:4)	LPC(14:1)/LPC(P-15:0)/LPE(17:1)/LPE(O-18:1)/LPE(P-18:0)
700.4544	PC(30:3)/PE(33:3)/PE(O-34:3)/PE(P-34:2)	PC(28:0)/PC(O-29:0)/PE(31:0)/PE(O-32:0)	PC(27:1)/PC(P-28:0)/PE(30:1)/PE(O-31:1)/PE(P-31:0)				518.0386	LPS(18:3)	LPS(15:0)/LPS(O-16:0)
701.4584	SM(d34:2)	-	SM(d31:0)				520.0443	LPS(18:2)	LPS(-OMe-214:0)
703.5892	SM(d34:1)	-	-				534.0223	-	LPE(20:5)/LPS(-OMe,Me-21314:0)
704.5862	PC(30:1)/PC(O-31:1)/PC(P-31:0)/PE(33:1)/PE(32:0)/PE(O-34:1)/PE(P-34:0)	PE(32:5)	-				557.0835	LPI(15:0)/LPI(O-16:0)	-
705.5986	SM(d34:0)	-	-				557.9838	-	LPS(18:1)
706.5557	PC(30:0)/PC(O-31:0)/PE-NMe(32:0)/PE(33:0)/PE(O-34:0)	PE(32:4)	-				559.9947	-	LPE(22:6)
711.5422	-	SM(d33:1)	SM(d32:2)				576.9790	-	LPI(14:1)
712.5385	PC(31:4)/PE(34:4)	PC(29:1)/PC(O-30:1)/PC(P-30:0)/PE(32:1)/PE(31:0)/PE(O-33:1)/PE(P-33:0)	PC(28:2)/PE(31:2)/PE(P-32:1)				592.9593	-	LPI(15:0)
713.5263	-	SM(d33:0)	SM(d32:1)				597.0344	LPI(18:1)	-
716.4499	PC(31:2)/PC(O-32:2)/PC(P-32:1)/PE(34:2)/PE(32:0)/PE(O-35:2)/PE(P-35:1)	-	PC(28:0)/PC(O-29:0)/PE(31:0)/PE(O-32:0)				664.4503	PS(27:0)/PS(O-28:0)/LPS(-OMe-227:1)	-
717.5979	SM(d35:1)	-	-				673.5439	SM(d32:1)	-
723.5454	-	SM(d34:2)	-				687.5485	SM(d33:1)	LPI(22:2)
724.5399	PC(32:5)/PE(35:5)/PE(O-36:5)/PE(P-36:4)	PC(30:2)/PC(P-31:1)/PE(33:2)/PE(O-34:2)/PE(P-34:1)	PE(32:3)/PE(P-33:2)				688.5485	PC(29:1)/PC(O-30:1)/PC(P-30:0)/PE(32:1)/PE(31:0)/PE(O-33:1)/PE(P-33:0)/PS(29:2)/PS(P-30:1)	-
725.5637	-	SM(d34:1)	SM(d33:2)				689.5522	SM(d33:0)	LPI(22:1)
726.5654	PC(32:4)/-/PE(35:4)/PE(O-36:4)/PE(P-36:3)	PC(30:1)/PC(O-31:1)/PC(P-31:0)/PE(33:1)/PE(32:0)/PE(O-34:1)/PE(P-34:0)	PC(29:2)/PC(P-30:1)/PE(32:2)/PE(O-33:2)/PE(P-33:1)				701.5584	SM(d34:1)	-
727.5643	SM(d36:3)	SM(d34:0)	SM(d33:1)				715.3529	SM(d35:1)	-
728.5529	PC(32:3)/PC(P-33:2)/PE(35:3)/PE(O-36:3)/PE(P-36:2)	PC(30:0)/PC(O-31:0)/PE-NMe(32:0)/PE(33:0)/PE(O-34:0)	PC(29:1)/PC(O-30:1)/PC(P-30:0)/PE(32:1)/PE(31:0)/PE(O-33:1)/PE(P-33:0)				815.5495	SM(d42:0)/PI(33:4)/PI(O-34:4)/PI(P-34:3)	PI(30:1)/PI(O-31:1)/PI(P-31:0)
729.5481	SM(d36:2)	-	SM(d33:0)				816.5495	PC(39:7)/PC(P-40:6)/PC(38:0)/PC(O-39:0)/-/PE-NMe(40:0)/PE(41:0)/PE(42:7)/PE(O-42:0)/PS(38:1)/PS(39:8)/PS(O-39:1)/PS(P-39:0)	PC(36:4)/PC(O-37:4)/PE(39:4)/PE(O-40:4)/PE(P-40:3)/PS(36:5)
730.5685	PC(32:2)/PC(O-33:2)/PC(P-33:1)/PE(35:2)/PE(O-36:2)/PE(P-36:1)	PE(34:6)	PC(29:0)/PC(O-30:0)/PE(32:0)/PE(O-33:0)				853.6049	PI(36:6)	PI(33:3)/PI(O-34:3)/PI(P-34:2)
731.6127	SM(d36:1)	-	-				854.6036	PC(42:9)/PC(41:2)/PC(O-42:2)/PC(P-42:1)/PE(44:2)/PS(41:3)/PS(42:10)/PS(P-42:2)	PC(39:6)/PC(O-40:6)/PC(P-40:5)/PE(42:6)/PS(38:0)/PS(39:7)/PS(O-39:0)/PS(P-40:6)
732.5778	PC(32:1)/PC(O-33:1)/PC(P-33:0)/PE-NMe(34:1)/PE(35:1)/PE(36:8)/PE(34:0)/PE(O-36:1)/PE(P-36:0)	PE(34:5)	-				885.5576	PI(38:4)	PI(35:1)/PI(36:8)/PI(O-36:1)/PI(P-36:0)
734.5778	PC(32:0)/PC(O-33:0)/PE(35:0)/PE(34:0)/PE(36:7)/PE(O-36:0)	PC(31:4)/PE(34:4)	PE(33:5)/PE(P-34:4)				886.5617	PC(44:7)/PC(43:0)/PS(43:1)/PS(44:8)	PC(42:11)/PC(41:4)/PC(O-42:4)/PE(44:4)/PS(41:5)/PS(P-42:4)
736.5433	PE(36:6)	PC(31:3)/PC(O-32:3)/PE(34:3)/PE(P-35:2)	PC(30:4)/PE(33:4)/PE(O-34:4)/PE(P-34:3)				887.5648	PI(38:3)	PI(35:0)/PI(36:7)/PI(O-36:0)
738.5020	PC(33:5)/PC(P-34:4)/PE(36:5)	PC(31:2)/PC(O-32:2)/PC(P-32:1)/PE(34:2)/PE(32:0)/PE(O-35:2)/PE(P-35:1)	PC(30:3)/PE(33:3)/PE(O-34:3)/PE(P-34:2)
739.5714	-	SM(d35:1)	SM(d34:2)
740.5633	PC(33:4)/PC(O-34:4)/PC(P-34:3)/-/PE(36:4)	PC(31:1)/PC(O-32:1)/PC(P-32:0)/PE(34:1)/PE(O-35:1)/PE(P-35:0)	PC(30:2)/PC(P-31:1)/PE(33:2)/PE(O-34:2)/PE(P-34:1)
741.5453	-	SM(d35:0)	SM(d34:1)
742.5559	PC(33:3)/PC(O-34:3)/PC(P-34:2)/PE(36:3)/PE(P-37:2)	PC(31:0)/PC(O-32:0)/PE-NMe2(32:0)/PE(34:0)/PE(O-35:0)	PC(30:1)/PC(O-31:1)/PC(P-31:0)/PE(33:1)/PE(32:0)/PE(O-34:1)/PE(P-34:0)
743.5558	-	-	SM(d34:0)
744.5582	PC(33:2)/PC(O-34:2)/PC(P-34:1)/PE(36:2)/PE(34:0)/PE(O-37:2)/PE(P-37:1)	PE(35:6)/PE(P-36:5)	PC(30:0)/PC(O-31:0)/PE-NMe(32:0)/PE(33:0)/PE(O-34:0)
746.5844	PC(33:1)/PC(O-34:1)/PC(P-34:0)/PE(36:1)/PE-NMe2(34:1)/PE(O-37:1)/PE(P-37:0)	PC(32:5)/PE(35:5)/PE(O-36:5)/PE(P-36:4)	PE(34:6)
750.5455	PC(34:6)/PE(37:6)/PE(O-38:6)/PE(P-38:5)	PC(32:3)/PC(P-33:2)/PE(35:3)/PE(O-36:3)/PE(P-36:2)	PC(31:4)/PE(34:4)
751.5606	-	SM(d36:2)	-
752.5567	PC(34:5)/PE(37:5)/PE(O-38:5)/PE(P-38:4)	PC(32:2)/PC(O-33:2)/PC(P-33:1)/PE(35:2)/PE(O-36:2)/PE(P-36:1)	PC(31:3)/PC(O-32:3)/PE(34:3)/PE(P-35:2)
753.5886	-	SM(d36:1)	-
754.5689	PC(34:4)/PC(O-35:4)/-/PE(37:4)/PE(O-38:4)/PE(P-38:3)	PC(32:1)/PC(O-33:1)/PC(P-33:0)/PE-NMe(34:1)/PE(35:1)/PE(36:8)/PE(34:0)/PE(O-36:1)/PE(P-36:0)	PC(31:2)/PC(O-32:2)/PC(P-32:1)/PE(34:2)/PE(32:0)/PE(O-35:2)/PE(P-35:1)
755.5639	SM(d38:3)	SM(d36:0)	SM(d35:1)
756.5607	PC(34:3)/PC(P-35:2)/PE(37:3)/PE(O-38:3)/PE(P-38:2)	PC(32:0)/PC(O-33:0)/PE(35:0)/PE(34:0)/PE(36:7)/PE(O-36:0)	PC(31:1)/PC(O-32:1)/PC(P-32:0)/PE(34:1)/PE(O-35:1)/PE(P-35:0)
757.5651	SM(d38:2)	-	SM(d35:0)
758.5723	PC(34:2)/PC(O-35:2)/PC(P-35:1)/PE-NMe(36:2)/PE(37:2)/PE(38:9)/PE(O-38:2)/PE(P-38:1)	PE(36:6)	PC(31:0)/PC(O-32:0)/PE-NMe2(32:0)/PE(34:0)/PE(O-35:0)
759.5811	SM(d38:1)	-	-
760.5927	PC(34:1)/PC(O-35:1)/PC(P-35:0)/PE(37:1)/PE(38:8)/PE(O-38:1)/PE(P-38:0)	PC(33:5)/PC(P-34:4)/PE(36:5)	PE(35:6)/PE(P-36:5)
761.5947	SM(d38:0)	-	-
762.5786	PC(34:0)/PC(O-35:0)/PE(37:0)/PE-NMe(36:0)/PE(38:7)/PE(O-38:0)	PC(33:4)/PC(O-34:4)/PC(P-34:3)/-/PE(36:4)	PC(32:5)/PE(35:5)/PE(O-36:5)/PE(P-36:4)
764.5617	PC(35:6)/PC(P-36:5)/PE(38:6)	PC(33:3)/PC(O-34:3)/PC(P-34:2)/PE(36:3)/PE(P-37:2)	PC(32:4)/-/PE(35:4)/PE(O-36:4)/PE(P-36:3)
765.5631	-	-	SM(d36:3)
766.5632	PC(35:5)/PC(O-36:5)/PC(P-36:4)/PE(38:5)	PC(33:2)/PC(O-34:2)/PC(P-34:1)/PE(36:2)/PE(34:0)/PE(O-37:2)/PE(P-37:1)	PC(32:3)/PC(P-33:2)/PE(35:3)/PE(O-36:3)/PE(P-36:2)
767.5752	-	SM(d37:1)	SM(d36:2)
768.5723	PC(35:4)/PC(O-36:4)/PC(P-36:3)/-/PE(38:4)	PC(33:1)/PC(O-34:1)/PC(P-34:0)/PE(36:1)/PE-NMe2(34:1)/PE(O-37:1)/PE(P-37:0)	PC(32:2)/PC(O-33:2)/PC(P-33:1)/PE(35:2)/PE(O-36:2)/PE(P-36:1)
769.5775	-	-	SM(d36:1)
770.5743	PC(35:3)/PC(O-36:3)/PC(P-36:2)/PE(38:3)	PC(33:0)/PC(O-34:0)/PE(36:0)/PE(37:7)/PE(O-37:0)/PE(P-38:6)	PC(32:1)/PC(O-33:1)/PC(P-33:0)/PE-NMe(34:1)/PE(35:1)/PE(36:8)/PE(34:0)/PE(O-36:1)/PE(P-36:0)
771.5684	SM(d39:2)	-	SM(d36:0)
772.5633	-/PC(35:2)/PC(O-36:2)/PC(P-36:1)/PE(38:2)/PE-NMe2(36:2)/PE(P-39:1)	PC(34:6)/PE(37:6)/PE(O-38:6)/PE(P-38:5)	PC(32:0)/PC(O-33:0)/PE(35:0)/PE(34:0)/PE(36:7)/PE(O-36:0)
773.5753	SM(d39:1)	-	-
774.5755	PC(36:8)/-/PC(35:1)/PC(O-36:1)/PC(P-36:0)/PE(38:1)/PE(39:8)/PE(O-39:1)/PE(P-40:7)/PE(P-39:0)	PC(34:5)/PE(37:5)/PE(O-38:5)/PE(P-38:4)	PE(36:6)
776.5666	PC(36:7)/PC(35:0)/PC(O-36:0)/PE(38:0)/PE-NMe2(36:0)/PE(39:7)/PE(O-39:0)/PE(P-40:6)	PC(34:4)/PC(O-35:4)/-/PE(37:4)/PE(O-38:4)/PE(P-38:3)	PC(33:5)/PC(P-34:4)/PE(36:5)
778.5561	PC(36:6)/PE(39:6)/PE(O-40:6)/PE(P-40:5)	PC(34:3)/PC(P-35:2)/PE(37:3)/PE(O-38:3)/PE(P-38:2)	PC(33:4)/PC(O-34:4)/PC(P-34:3)/-/PE(36:4)
779.5634	-	SM(d38:2)	-
780.5626	PC(36:5)/PE(39:5)/PE(O-40:5)/PE(P-40:4)	PC(34:2)/PC(O-35:2)/PC(P-35:1)/PE-NMe(36:2)/PE(37:2)/PE(38:9)/PE(O-38:2)/PE(P-38:1)	PC(33:3)/PC(O-34:3)/PC(P-34:2)/PE(36:3)/PE(P-37:2)
781.5688	-	SM(d38:1)	-
782.5777	PC(36:4)/PC(O-37:4)/PE(39:4)/PE(O-40:4)/PE(P-40:3)	PC(34:1)/PC(O-35:1)/PC(P-35:0)/PE(37:1)/PE(38:8)/PE(O-38:1)/PE(P-38:0)	PC(33:2)/PC(O-34:2)/PC(P-34:1)/PE(36:2)/PE(34:0)/PE(O-37:2)/PE(P-37:1)
783.5783	SM(d40:3)	SM(d38:0)	SM(d37:1)
784.5881	PC(36:3)/PC(P-37:2)/PE(39:3)/PE(40:10)/PE(O-40:3)/PE(P-40:2)	PC(34:0)/PC(O-35:0)/PE(37:0)/PE-NMe(36:0)/PE(38:7)/PE(O-38:0)	PC(33:1)/PC(O-34:1)/PC(P-34:0)/PE(36:1)/PE-NMe2(34:1)/PE(O-37:1)/PE(P-37:0)
785.5931	SM(d40:2)	-	-
786.6058	-/PC(36:2)/PC(O-37:2)/PC(P-37:1)/PE(39:2)/PE(40:9)/PE(O-40:2)/PE(P-40:1)	PC(35:6)/PC(P-36:5)/PE(38:6)	PC(33:0)/PC(O-34:0)/PE(36:0)/PE(37:7)/PE(O-37:0)/PE(P-38:6)
787.6159	SM(d40:1)	-	-
788.6127	-/PC(36:1)/PC(O-37:1)/PC(P-37:0)/PE(39:1)/PE(40:8)/PE(O-40:1)/PE(P-40:0)	PC(35:5)/PC(O-36:5)/PC(P-36:4)/PE(38:5)	PC(34:6)/PE(37:6)/PE(O-38:6)/PE(P-38:5)
789.6199	SM(d40:0)	-	-
790.5950	PC(37:7)/PC(P-38:6)/PC(36:0)/PC(O-37:0)/PE(39:0)/PE(40:7)/PE(O-40:0)	PC(35:4)/PC(O-36:4)/PC(P-36:3)/-/PE(38:4)	PC(34:5)/PE(37:5)/PE(O-38:5)/PE(P-38:4)
792.5860	PC(37:6)/PC(O-38:6)/PC(P-38:5)/PE(40:6)	PC(35:3)/PC(O-36:3)/PC(P-36:2)/PE(38:3)	PC(34:4)/PC(O-35:4)/-/PE(37:4)/PE(O-38:4)/PE(P-38:3)
794.5817	PC(37:5)/PC(O-38:5)/PC(P-38:4)/PE(40:5)	-/PC(35:2)/PC(O-36:2)/PC(P-36:1)/PE(38:2)/PE-NMe2(36:2)/PE(P-39:1)	PC(34:3)/PC(P-35:2)/PE(37:3)/PE(O-38:3)/PE(P-38:2)
795.5979	-	SM(d39:1)	SM(d38:2)
796.5677	PC(37:4)/PC(O-38:4)/PC(P-38:3)/PE(40:4)	PC(36:8)/-/PC(35:1)/PC(O-36:1)/PC(P-36:0)/PE(38:1)/PE(39:8)/PE(O-39:1)/PE(P-40:7)/PE(P-39:0)	PC(34:2)/PC(O-35:2)/PC(P-35:1)/PE-NMe(36:2)/PE(37:2)/PE(38:9)/PE(O-38:2)/PE(P-38:1)
797.5726	-	-	SM(d38:1)
798.5640	PC(37:3)/PC(O-38:3)/PC(P-38:2)/PE(40:3)	PC(36:7)/PC(35:0)/PC(O-36:0)/PE(38:0)/PE-NMe2(36:0)/PE(39:7)/PE(O-39:0)/PE(P-40:6)	PC(34:1)/PC(O-35:1)/PC(P-35:0)/PE(37:1)/PE(38:8)/PE(O-38:1)/PE(P-38:0)
799.5650	SM(d41:2)	-	SM(d38:0)
800.5658	PC(38:9)/-/PC(37:2)/PC(O-38:2)/PC(P-38:1)/PE(40:2)	PC(36:6)/PE(39:6)/PE(O-40:6)/PE(P-40:5)	PC(34:0)/PC(O-35:0)/PE(37:0)/PE-NMe(36:0)/PE(38:7)/PE(O-38:0)
802.5639	PC(38:8)/-/PC(37:1)/PC(O-38:1)/PC(P-38:0)/PE(40:1)/PE(P-41:0)	PC(36:5)/PE(39:5)/PE(O-40:5)/PE(P-40:4)	PC(35:6)/PC(P-36:5)/PE(38:6)
804.5654	PC(38:7)/PC(37:0)/PC(O-38:0)/PE(40:0)/PE(41:7)/PE(O-41:0)/PE(P-42:6)	PC(36:4)/PC(O-37:4)/PE(39:4)/PE(O-40:4)/PE(P-40:3)	PC(35:5)/PC(O-36:5)/PC(P-36:4)/PE(38:5)
805.5701	-	SM(d40:3)	-
806.5822	PC(38:6)/PE(41:6)/PE(O-42:6)	PC(36:3)/PC(P-37:2)/PE(39:3)/PE(40:10)/PE(O-40:3)/PE(P-40:2)	PC(35:4)/PC(O-36:4)/PC(P-36:3)/-/PE(38:4)
807.5930	-	SM(d40:2)	-
808.6005	PC(38:5)/PE(41:5)/PE(P-42:4)	-/PC(36:2)/PC(O-37:2)/PC(P-37:1)/PE(39:2)/PE(40:9)/PE(O-40:2)/PE(P-40:1)	PC(35:3)/PC(O-36:3)/PC(P-36:2)/PE(38:3)
809.6119	-	SM(d40:1)	SM(d39:2)
810.6158	PC(38:4)/PE(41:4)/PE(42:11)/PE(O-42:4)	PC(36:1)/PC(O-37:1)/PC(P-37:0)/PE(39:1)/PE(40:8)/PE(O-40:1)/PE(P-40:0)	-/PC(35:2)/PC(O-36:2)/PC(P-36:1)/PE(38:2)/PE-NMe2(36:2)/PE(P-39:1)
811.6184	SM(d42:3)	SM(d40:0)	SM(d39:1)
812.6211	PC(38:3)/PE(42:10)/PE(41:3)/PE(P-42:2)	PC(37:7)/PC(P-38:6)/PC(36:0)/PC(O-37:0)/PE(39:0)/PE(40:7)/PE(O-40:0)	PC(36:8)/-/PC(35:1)/PC(O-36:1)/PC(P-36:0)/PE(38:1)/PE(39:8)/PE(O-39:1)/PE(P-40:7)/PE(P-39:0)
813.6309	SM(d42:2)	-	-
814.6201	-/PC(38:2)/PC(P-39:1)/PE(41:2)/PE(42:9)/PE(O-42:2)/PE(P-42:1)	PC(37:6)/PC(O-38:6)/PC(P-38:5)/PE(40:6)	PC(36:7)/PC(35:0)/PC(O-36:0)/PE(38:0)/PE-NMe2(36:0)/PE(39:7)/PE(O-39:0)/PE(P-40:6)
816.6086	PC(39:8)/-/PC(38:1)/PC(O-39:1)/PC(P-39:0)/PE(41:1)/PE(42:8)/PE(O-42:1)/PE(P-42:0)	PC(37:5)/PC(O-38:5)/PC(P-38:4)/PE(40:5)	PC(36:6)/PE(39:6)/PE(O-40:6)/PE(P-40:5)
818.5859	PC(39:7)/PC(P-40:6)/PC(38:0)/PC(O-39:0)/-/PE-NMe(40:0)/PE(41:0)/PE(42:7)/PE(O-42:0)	PC(37:4)/PC(O-38:4)/PC(P-38:3)/PE(40:4)	PC(36:5)/PE(39:5)/PE(O-40:5)/PE(P-40:4)
820.5740	PC(39:6)/PC(O-40:6)/PC(P-40:5)/PE(42:6)	PC(37:3)/PC(O-38:3)/PC(P-38:2)/PE(40:3)	PC(36:4)/PC(O-37:4)/PE(39:4)/PE(O-40:4)/PE(P-40:3)
821.6389	-	SM(d41:2)	SM(d40:3)
822.5791	PC(39:5)/PC(O-40:5)/PC(P-40:4)/PE(42:5)	PC(38:9)/-/PC(37:2)/PC(O-38:2)/PC(P-38:1)/PE(40:2)	PC(36:3)/PC(P-37:2)/PE(39:3)/PE(40:10)/PE(O-40:3)/PE(P-40:2)
823.6670	-	SM(d41:1)	SM(d40:2)
824.5894	PC(39:4)/PC(O-40:4)/PC(P-40:3)/PE(42:4)	PC(38:8)/PC(37:1)/PC(O-38:1)/PC(P-38:0)/PE(40:1)/PE(P-41:0)	-/PC(36:2)/PC(O-37:2)/PC(P-37:1)/PE(39:2)/PE(40:9)/PE(O-40:2)/PE(P-40:1)
825.5924	-	-	SM(d40:1)
826.5921	PC(40:10)/PC(39:3)/PC(O-40:3)/PC(P-40:2)/PE(42:3)	PC(38:7)/PC(37:0)/PC(O-38:0)/PE(40:0)/PE(41:7)/PE(O-41:0)/PE(P-42:6)	-/PC(36:1)/PC(O-37:1)/PC(P-37:0)/PE(39:1)/PE(40:8)/PE(O-40:1)/PE(P-40:0)
827.5980	SM(d43:2)	-	SM(d40:0)
828.5875	PC(40:9)/PC(39:2)/PC(O-40:2)/PC(P-40:1)/PE(42:2)	PC(38:6)/-/PE(41:6)/PE(O-42:6)	PC(37:7)/PC(P-38:6)/PC(36:0)/PC(O-37:0)/PE(39:0)/PE(40:7)/PE(O-40:0)
830.5861	PC(40:8)/PC(39:1)/PC(O-40:1)/PC(P-40:0)/PE(42:1)	PC(38:5)/PE(41:5)/PE(P-42:4)	PC(37:6)/PC(O-38:6)/PC(P-38:5)/PE(40:6)
832.6016	PC(40:7)/PC(39:0)/PC(O-40:0)/PE(42:0)/PE-NMe2(40:0)	PC(38:4)/-/PE(41:4)/PE(42:11)/PE(O-42:4)	PC(37:5)/PC(O-38:5)/PC(P-38:4)/PE(40:5)
833.6184	-	SM(d42:3)	-
834.6195	PC(40:6)/PE(43:6)	PC(38:3)/PE(42:10)/PE(41:3)/PE(P-42:2)	PC(37:4)/PC(O-38:4)/PC(P-38:3)/PE(40:4)
835.6511	-	SM(d42:2)	-
836.6443	PC(40:5)/PE(44:12)	-/PC(38:2)/PC(P-39:1)/PE(41:2)/PE(42:9)/PE(O-42:2)/PE(P-42:1)	PC(37:3)/PC(O-38:3)/PC(P-38:2)/PE(40:3)
837.6666	-	SM(d42:1)	SM(d41:2)
838.6636	PC(40:4)/PE(43:4)	PC(39:8)/PC(38:1)/PC(O-39:1)/PC(P-39:0)/PE(41:1)/PE(42:8)/PE(O-42:1)/PE(P-42:0)	PC(38:9)/-/PC(37:2)/PC(O-38:2)/PC(P-38:1)/PE(40:2)
839.6616	-	SM(d42:0)	SM(d41:1)
846.5700	PC(41:7)/PC(P-42:6)/PC(40:0)/PC(O-41:0)/PE(43:0)/PE(44:7)	PC(39:4)/PC(O-40:4)/PC(P-40:3)/PE(42:4)	PC(38:5)/PE(41:5)/PE(P-42:4)
848.5852	PC(41:6)/PC(O-42:6)/PE(44:6)	PC(40:10)/PC(39:3)/PC(O-40:3)/PC(P-40:2)/PE(42:3)	PC(38:4)/-/PE(41:4)/PE(42:11)/PE(O-42:4)
850.6039	PC(41:5)/PC(P-42:4)/PE(44:5)	PC(40:9)/PC(39:2)/PC(O-40:2)/PC(P-40:1)/PE(42:2)	PC(38:3)/PE(42:10)/PE(41:3)/PE(P-42:2)
858.6227	PC(42:8)/PC(41:1)/PC(O-42:1)/PC(P-42:0)/PE(44:1)	PC(40:5)/PE(44:12)	PC(39:6)/PC(O-40:6)/PC(P-40:5)/PE(42:6)
860.6382	PC(42:7)/PC(41:0)/PC(O-42:0)/PE(44:0)	PC(40:4)/PE(43:4)	PC(39:5)/PC(O-40:5)/PC(P-40:4)/PE(42:5)

## Sheet: Table S3
Supplementary data, table S3. Abundance of dfferential lipid species in FF1, FF2, FF3 and FF4 samples
		Normalized peak height (mean)				Coefficieln of variation
m/z POS	p-value	FF1	FF2	FF3	FF4	CV% FF1	CV% FF2	CV% FF3	CV% FF4	ratio F4/FF1
m/z 228.21+	0.0494	3.78	3.95	1.460	3.168	4.053	36.09	34.13	9.184	0.83
m/z 250.21+	0.0386	2.64	2.63	0.846	1.832	10.54	24.98	30.12	36.15	0.69
m/z 730.56+	0.0100	2.01	2.67	2.241	3.702	0.964	1.765	0.157	18.01	1.84
m/z 774.57+	0.0479	3.16	4.70	4.511	4.735	11.71	10.38	8.894	10.93	1.49
m/z 784.58+	0.0049	10.7	13.3	16.99	17.14	1.379	5.556	5.050	10.06	1.59
m/z 785.59+	0.0009	4.89	5.88	6.102	7.735	2.964	6.180	0.005	1.385	1.57
m/z 810.61+	0.0035	15.9	22.0	26.67	30.66	3.974	1.088	14.02	2.025	1.91
m/z 811.61+	0.0048	6.76	10.2	11.33	13.40	2.423	0.836	15.45	5.106	1.98
m/z 812.62+	0.0329	6.25	10.6	8.250	12.72	8.856	10.61	25.25	8.161	2.03
m/z 814.62+	0.0036	3.23	5.08	4.209	6.188	0.376	12.16	7.273	3.430	1.91
m/z 834.61+	0.0394	6.65	8.53	11.12	11.63	5.653	12.59	2.923	21.99	1.74
m/z 836.64+	0.0235	7.00	10.3	9.575	12.95	10.72	12.71	7.433	12.78	1.84
m/z 838.66+	0.0143	3.58	5.09	4.681	6.394	6.990	11.56	11.19	4.982	1.78
		Normalized peak height (mean)				Coefficieln of variation
m/z NEG	p-value	FF1	FF2	FF3	FF4	CV% F	CV% F	CV% F	CV% F	ratio FF3/FF1
m/z 208.13-	0.0149	49.0	86.3	132.5	86.37	26.82	0.530	21.37	3.612	2.70
m/z 209.14-	0.0057	103.	190.	265.8	190.6	16.93	6.572	18.38	2.047	2.56
m/z 210.14-	0.0153	28.5	50.6	75.36	50.68	26.85	2.995	19.61	0.491	2.63
m/z 210.34-	0.0008	1.89	2.83	4.028	2.838	11.96	4.591	0.953	5.689	2.12
m/z 211.14-	0.0080	33.9	62.1	88.02	62.19	14.88	8.542	22.75	0.346	2.59
m/z 212.14-	0.0057	4.40	7.56	11.60	7.569	18.06	5.299	16.80	3.685	2.63
m/z 268.08-	0.0388	2.14	5.00	7.953	5.000	47.69	0.325	29.31	18.55	3.70
m/z 269.09-	0.0427	3.06	6.70	11.67	6.708	31.66	8.613	40.18	28.15	3.81
m/z 324.04-	0.0047	3.75	4.96	5.837	4.966	4.514	5.892	2.795	7.376	1.55
m/z 324.18-	0.0083	181.	258.	311.8	258.1	1.342	3.625	1.407	14.26	1.72
m/z 326.04-	0.0126	2.98	3.92	4.984	3.920	7.982	14.38	4.596	4.064	1.67
m/z 326.19-	0.0383	76.3	109.	129.0	109.9	8.054	6.427	5.221	19.01	1.69
m/z 327.03-	0.0204	1.70	3.16	4.728	3.164	18.27	18.29	20.48	13.96	2.77
m/z 382.12-	0.0484	6.67	12.3	18.70	12.33	38.79	2.589	8.113	25.74	2.80
m/z 383.12-	0.0407	9.67	17.5	26.34	17.57	35.77	0.398	8.454	24.42	2.72
m/z 384.12-	0.0194	4.16	8.13	11.49	8.133	24.41	3.447	9.720	24.17	2.76
m/z 500.15-	0.0398	2.11	2.97	3.879	2.978	7.394	11.27	10.25	19.13	1.83

## Sheet: Table S4
Supplementary data Table S4. Putative annotations of lipid features detected in follicular fluid "solid" fractions (cells and ffEVs)
Positive mode					Negative mode
m/z POS	M.H+	M.Na+	M.K+		m/z NEG	M-H-	M+Cl-
366.1942	-	-	LPC(4:0)/PC(O-4:0)/LPC(O-5:0)		326.1810	LPC(4:0)/PC(O-4:0)/LPC(O-5:0)	-
496.3885	LPC(16:0)/PC(O-16:0)/LPC(O-17:0)/LPE(19:0)/LPE(O-20:0)	LPE(18:4)	-		326.2967	LPC(4:0)/PC(O-4:0)/LPC(O-5:0)	-
520.5543	LPC(18:2)/LPC(P-19:1)	-	LPC(15:0)/PC(14:0)/LPC(O-16:0)/LPE(18:0)		340.3074	LPC(5:0)	-
524.3945	LPC(18:0)/PC(O-18:0)/LPC(O-19:0)/PE(20:0)/LPE(21:0)	PC(16:4)/LPE(20:4)	-		404.1813	-	LPC(7:0)/PC(6:0)
550.3720	LPC(20:1)/PC(19:1)/PC(O-20:1)/PC(P-20:0)	LPE(22:5)	-		454.1795	CAR(DC-18:1)/CAR(20:0)/PS(12:0)/LPS(13:0)	CAR(18:4)
594.3989	PC(22:0)/PE(25:0)/PE-NMe(24:0)	LPC(22:4)	-		456.1713	CAR(DC-18:0)	CAR(18:3)
614.1966	-	PC(22:1)	LPC(22:2)		480.3150	LPC(15:0)/PC(14:0)/LPC(O-16:0)/LPE(18:0)/LPS(15:1)/LPS(P-16:0)	PC(12:4)
616.1953	-	PC(22:0)/PE(25:0)/PE-NMe(24:0)	PC(21:1)		492.1913	LPC(16:1)/LPC(P-17:0)/LPE(19:1)/LPE(P-20:0)	CAR(DC-18:0)
618.2054	-	-	PC(21:0)/PE(24:0)		599.3341	LPI(18:0)	-
620.2107	PE(27:1)/PE(P-28:0)	-	-		606.0890	-	LPC(22:4)
622.4376	PC(24:0)/PE(27:0)/PE(O-28:0)	-	-		606.3904	LPC(24:0)/PE(26:0)/PE-NMe2(24:0)	LPC(22:4)
636.4540	PC(25:0)/PE(28:0)/PE(26:0)/PE(O-29:0)	-	-		613.1862	LPI(19:0)/LPI(O-20:0)	-
650.4534	PC(26:0)/PE-NMe(28:0)/PE(29:0)/PE(O-30:0)	-	-		614.1929	-	LPC(22:0)/PC(21:0)/PC(O-22:0)/PE(24:0)/LPS(22:1)
664.4672	PC(27:0)/PC(O-28:0)/PE(30:0)/PE-NMe2(28:0)/PE(O-31:0)	-	-		616.1844	-	LPS(22:0)
672.4330	PE(31:3)	PC(26:0)/PE-NMe(28:0)/PE(29:0)/PE(O-30:0)	PE(28:1)/PE(P-29:0)		616.4862	-	LPS(22:0)
675.5577	SM(d32:1)	-	-		617.1845	LPI(20:5)	LPI(17:2)
676.4752	PC(28:1)/PC(P-29:0)/PE(31:1)/PE(30:0)/PE(O-32:1)/PE(P-32:0)	-	-		618.1875	PE(27:1)/PE(P-28:0)	LPS(-OMe-221:0)
677.4670	SM(d32:0)	-	-		622.3775	PS(24:0)/LPS(-OMe-224:1)	-
678.4812	PC(28:0)/PC(O-29:0)/PE(31:0)/PE(O-32:0)	PE(30:4)	-		631.1742	-	LPI(18:2)
689.5716	SM(d33:1)	-	-		634.4122	PC(25:0)/PE(28:0)/PE(26:0)/PE(O-29:0)	-
690.5331	PC(29:1)/PC(O-30:1)/PC(P-30:0)/PE(32:1)/PE(31:0)/PE(O-33:1)/PE(P-33:0)	-	-		642.4903	-	LPC(24:0)/PE(26:0)/PE-NMe2(24:0)
692.5234	PC(29:0)/PC(O-30:0)/PE(32:0)/PE(O-33:0)	PE(31:4)	-		650.1440	PS(26:0)/LPS(-OMe-226:1)	-
703.5913	SM(d34:1)	-	-		650.3897	PS(26:0)/LPS(-OMe-226:1)	-
704.5905	PC(30:1)/PC(O-31:1)/PC(P-31:0)/PE(33:1)/PE(32:0)/PE(O-34:1)/PE(P-34:0)	PE(32:5)	-		651.1807	LPI(22:2)	-
705.5954	SM(d34:0)	-	-		653.1379	LPI(22:1)	LPI(20:5)
706.5500	PC(30:0)/PC(O-31:0)/PE-NMe(32:0)/PE(33:0)/PE(O-34:0)	PE(32:4)	-		664.4189	PS(27:0)/PS(O-28:0)/LPS(-OMe-227:1)	-
717.6030	SM(d35:1)	-	-		673.5057	SM(d32:1)	-
718.5682	PC(31:1)/PC(O-32:1)/PC(P-32:0)/PE(34:1)/PE(O-35:1)/PE(P-35:0)	PE(33:5)/PE(P-34:4)	-		678.4083	PS(28:0)/PS(O-29:0)/LPS(-OMe-228:1)	-
720.5601	PC(31:0)/PC(O-32:0)/PE-NMe2(32:0)/PE(34:0)/PE(O-35:0)	PC(30:4)/PE(33:4)/PE(O-34:4)/PE(P-34:3)	PE(32:5)		683.2301	-	SM(d30:0)/LPI(22:4)
725.5560	-	SM(d34:1)	SM(d33:2)		684.2299	PE(32:3)/PE(P-33:2)	PC(26:0)/PE-NMe(28:0)/PE(29:0)/PE(O-30:0)/PS(26:1)/LPS(-OMe-226:2)
726.5583	PC(32:4)/-/PE(35:4)/PE(O-36:4)/PE(P-36:3)	PC(30:1)/PC(O-31:1)/PC(P-31:0)/PE(33:1)/PE(32:0)/PE(O-34:1)/PE(P-34:0)	PC(29:2)/PC(P-30:1)/PE(32:2)/PE(O-33:2)/PE(P-33:1)		687.5415	SM(d33:1)	LPI(22:2)
727.5641	SM(d36:3)	SM(d34:0)	SM(d33:1)		688.5385	PC(29:1)/PC(O-30:1)/PC(P-30:0)/PE(32:1)/PE(31:0)/PE(O-33:1)/PE(P-33:0)/PS(29:2)/PS(P-30:1)	-
728.5284	PC(32:3)/PC(P-33:2)/PE(35:3)/PE(O-36:3)/PE(P-36:2)	PC(30:0)/PC(O-31:0)/PE-NMe(32:0)/PE(33:0)/PE(O-34:0)	PC(29:1)/PC(O-30:1)/PC(P-30:0)/PE(32:1)/PE(31:0)/PE(O-33:1)/PE(P-33:0)		689.5430	SM(d33:0)	LPI(22:1)
730.5440	PC(32:2)/PC(O-33:2)/PC(P-33:1)/PE(35:2)/PE(O-36:2)/PE(P-36:1)	PE(34:6)	PC(29:0)/PC(O-30:0)/PE(32:0)/PE(O-33:0)		690.4959	PC(29:0)/PC(O-30:0)/PE(32:0)/PE(O-33:0)/PS(29:1)/PS(O-30:1)/PS(P-30:0)	PE(30:4)
731.6143	SM(d36:1)	-	-		692.4430	PS(29:0)/PS(O-30:0)	PE(30:3)
732.5657	PC(32:1)/PC(O-33:1)/PC(P-33:0)/PE-NMe(34:1)/PE(35:1)/PE(36:8)/PE(34:0)/PE(O-36:1)/PE(P-36:0)	PE(34:5)	-		697.3525	PI(24:0)	SM(d31:0)
733.5706	SM(d36:0)	-	-		698.3589	PC(30:3)/PE(33:3)/PE(O-34:3)/PE(P-34:2)/PS(30:4)	PC(27:0)/PC(O-28:0)/PE(30:0)/PE-NMe2(28:0)/PE(O-31:0)/PS(27:1)/PS(P-28:0)
734.5772	PC(32:0)/PC(O-33:0)/PE(35:0)/PE(34:0)/PE(36:7)/PE(O-36:0)	PC(31:4)/PE(34:4)	PE(33:5)/PE(P-34:4)		701.5438	SM(d34:1)	-
736.5803	PE(36:6)	PC(31:3)/PC(O-32:3)/PE(34:3)/PE(P-35:2)	PC(30:4)/PE(33:4)/PE(O-34:4)/PE(P-34:3)		702.5335	PC(30:1)/PC(O-31:1)/PC(P-31:0)/PE(33:1)/PE(32:0)/PE(O-34:1)/PE(P-34:0)/PS(30:2)/PS(P-31:1)	-
741.5360	-	SM(d35:0)	SM(d34:1)		714.4990	PC(31:2)/PC(O-32:2)/PC(P-32:1)/PE(34:2)/PE(32:0)/PE(O-35:2)/PE(P-35:1)/PS(31:3)	PS(28:0)/PS(O-29:0)/LPS(-OMe-228:1)
742.5353	PC(33:3)/PC(O-34:3)/PC(P-34:2)/PE(36:3)/PE(P-37:2)	PC(31:0)/PC(O-32:0)/PE-NMe2(32:0)/PE(34:0)/PE(O-35:0)	PC(30:1)/PC(O-31:1)/PC(P-31:0)/PE(33:1)/PE(32:0)/PE(O-34:1)/PE(P-34:0)		715.5546	SM(d35:1)	-
744.5600	PC(33:2)/PC(O-34:2)/PC(P-34:1)/PE(36:2)/PE(34:0)/PE(O-37:2)/PE(P-37:1)	PE(35:6)/PE(P-36:5)	PC(30:0)/PC(O-31:0)/PE-NMe(32:0)/PE(33:0)/PE(O-34:0)		716.5232	PC(31:1)/PC(O-32:1)/PC(P-32:0)/PE(34:1)/PE(O-35:1)/PE(P-35:0)/PS(31:2)/PS(P-32:1)	PE(32:5)
746.5824	PC(33:1)/PC(O-34:1)/PC(P-34:0)/PE(36:1)/PE-NMe2(34:1)/PE(O-37:1)/PE(P-37:0)	PC(32:5)/PE(35:5)/PE(O-36:5)/PE(P-36:4)	PE(34:6)		717.5182	SM(d35:0)	-
748.5891	PC(33:0)/PC(O-34:0)/PE(36:0)/PE(37:7)/PE(O-37:0)/PE(P-38:6)	PC(32:4)/-/PE(35:4)/PE(O-36:4)/PE(P-36:3)	PE(34:5)		718.5278	PC(31:0)/PC(O-32:0)/PE-NMe2(32:0)/PE(34:0)/PE(O-35:0)/PS(31:1)/PS(O-32:1)/PS(P-32:0)	PE(32:4)
749.5853	-	SM(d36:3)	-		737.3821	PI(27:1)/PI(P-28:0)	SM(d34:1)
750.5753	PC(34:6)/PE(37:6)/PE(O-38:6)/PE(P-38:5)	PC(32:3)/PC(P-33:2)/PE(35:3)/PE(O-36:3)/PE(P-36:2)	PC(31:4)/PE(34:4)		738.4427	PC(33:4)/PC(O-34:4)/PC(P-34:3)/-/PE(36:4)/PS(33:5)/PS(P-34:4)	PC(30:1)/PC(O-31:1)/PC(P-31:0)/PE(33:1)/PE(32:0)/PE(O-34:1)/PE(P-34:0)/PS(30:2)/PS(P-31:1)
753.5815	-	SM(d36:1)	-		740.5102	PC(33:3)/PC(O-34:3)/PC(P-34:2)/PE(36:3)/PE(P-37:2)/PS(33:4)/PS(O-34:4)/PS(P-34:3)	PC(30:0)/PC(O-31:0)/PE-NMe(32:0)/PE(33:0)/PE(O-34:0)/PS(30:1)/PS(O-31:1)/PS(P-31:0)
754.5489	PC(34:4)/PC(O-35:4)/-/PE(37:4)/PE(O-38:4)/PE(P-38:3)	PC(32:1)/PC(O-33:1)/PC(P-33:0)/PE-NMe(34:1)/PE(35:1)/PE(36:8)/PE(34:0)/PE(O-36:1)/PE(P-36:0)	PC(31:2)/PC(O-32:2)/PC(P-32:1)/PE(34:2)/PE(32:0)/PE(O-35:2)/PE(P-35:1)		742.5320	PC(33:2)/PC(O-34:2)/PC(P-34:1)/PE(36:2)/PE(34:0)/PE(O-37:2)/PE(P-37:1)/PS(33:3)/PS(O-34:3)/PS(P-34:2)	PE(34:6)/PS(30:0)/PS(O-31:0)
756.5504	PC(34:3)/PC(P-35:2)/PE(37:3)/PE(O-38:3)/PE(P-38:2)	PC(32:0)/PC(O-33:0)/PE(35:0)/PE(34:0)/PE(36:7)/PE(O-36:0)	PC(31:1)/PC(O-32:1)/PC(P-32:0)/PE(34:1)/PE(O-35:1)/PE(P-35:0)		743.5254	SM(d37:1)	-
757.5559	SM(d38:2)	-	SM(d35:0)		744.5499	PC(33:1)/PC(O-34:1)/PC(P-34:0)/PE(36:1)/PE-NMe2(34:1)/PE(O-37:1)/PE(P-37:0)/PS(33:2)/PS(O-34:2)/PS(P-34:1)	PE(34:5)
758.5741	PC(34:2)/PC(O-35:2)/PC(P-35:1)/PE-NMe(36:2)/PE(37:2)/PE(38:9)/PE(O-38:2)/PE(P-38:1)	PE(36:6)	PC(31:0)/PC(O-32:0)/PE-NMe2(32:0)/PE(34:0)/PE(O-35:0)		753.3866	SM(d38:3)/PI(28:0)/PI(O-29:0)	SM(d35:0)
759.5810	SM(d38:1)	-	-		760.5062	PC(34:0)/PC(O-35:0)/PE(37:0)/PE-NMe(36:0)/PE(38:7)/PE(O-38:0)/PS(34:1)/PS(O-35:1)/PS(P-35:0)	PC(32:4)/-/PE(35:4)/PE(O-36:4)/PE(P-36:3)/PS(32:5)
760.5896	PC(34:1)/PC(O-35:1)/PC(P-35:0)/PE(37:1)/PE(38:8)/PE(O-38:1)/PE(P-38:0)	PC(33:5)/PC(P-34:4)/PE(36:5)	PE(35:6)/PE(P-36:5)		764.2027	PC(35:5)/PC(O-36:5)/PC(P-36:4)/PE(38:5)/PS(35:6)/PS(P-36:5)	PC(32:2)/PC(O-33:2)/PC(P-33:1)/PE(35:2)/PE(O-36:2)/PE(P-36:1)/PS(32:3)/PS(P-33:2)
761.5929	SM(d38:0)	-	-		764.5259	PC(35:5)/PC(O-36:5)/PC(P-36:4)/PE(38:5)/PS(35:6)/PS(P-36:5)	PC(32:2)/PC(O-33:2)/PC(P-33:1)/PE(35:2)/PE(O-36:2)/PE(P-36:1)/PS(32:3)/PS(P-33:2)
762.6009	PC(34:0)/PC(O-35:0)/PE(37:0)/PE-NMe(36:0)/PE(38:7)/PE(O-38:0)	PC(33:4)/PC(O-34:4)/PC(P-34:3)/-/PE(36:4)	PC(32:5)/PE(35:5)/PE(O-36:5)/PE(P-36:4)		765.1993	PI(29:1)/PI(O-30:1)/PI(P-30:0)	SM(d36:1)
764.6043	PC(35:6)/PC(P-36:5)/PE(38:6)	PC(33:3)/PC(O-34:3)/PC(P-34:2)/PE(36:3)/PE(P-37:2)	PC(32:4)/-/PE(35:4)/PE(O-36:4)/PE(P-36:3)		765.5260	PI(29:1)/PI(O-30:1)/PI(P-30:0)	SM(d36:1)
768.2147	PC(35:4)/PC(O-36:4)/PC(P-36:3)/PE(38:4)	PC(33:1)/PC(O-34:1)/PC(P-34:0)/PE(36:1)/PE-NMe2(34:1)/PE(O-37:1)/PE(P-37:0)	-		766.2008	PC(35:4)/PC(O-36:4)/PC(P-36:3)/PE(38:4)/PS(35:5)/PS(O-36:5)/PS(P-36:4)	PC(32:1)/PC(O-33:1)/PC(P-33:0)/PE-NMe(34:1)/PE(35:1)/PE(36:8)/PE(34:0)/PE(O-36:1)/PE(P-36:0)/PS(32:2)/PS(O-33:2)/PS(P-33:1)
768.5641	PC(35:4)/PC(O-36:4)/PC(P-36:3)/-/PE(38:4)	PC(33:1)/PC(O-34:1)/PC(P-34:0)/PE(36:1)/PE-NMe2(34:1)/PE(O-37:1)/PE(P-37:0)	PC(32:2)/PC(O-33:2)/PC(P-33:1)/PE(35:2)/PE(O-36:2)/PE(P-36:1)		766.5279	PC(35:4)/PC(O-36:4)/PC(P-36:3)/-/PE(38:4)/PS(35:5)/PS(O-36:5)/PS(P-36:4)	PC(32:1)/PC(O-33:1)/PC(P-33:0)/PE-NMe(34:1)/PE(35:1)/PE(36:8)/PE(34:0)/PE(O-36:1)/PE(P-36:0)/PS(32:2)/PS(O-33:2)/PS(P-33:1)
770.5672	PC(35:3)/PC(O-36:3)/PC(P-36:2)/PE(38:3)	PC(33:0)/PC(O-34:0)/PE(36:0)/PE(37:7)/PE(O-37:0)/PE(P-38:6)	PC(32:1)/PC(O-33:1)/PC(P-33:0)/PE-NMe(34:1)/PE(35:1)/PE(36:8)/PE(34:0)/PE(O-36:1)/PE(P-36:0)		767.2029	PI(29:0)/PI(O-30:0)	SM(d36:0)
772.5699	PC(35:2)/PC(O-36:2)/PC(P-36:1)/PE(38:2)/PE-NMe2(36:2)/PE(P-39:1)	PC(34:6)/PE(37:6)/PE(O-38:6)/PE(P-38:5)	PC(32:0)/PC(O-33:0)/PE(35:0)/PE(34:0)/PE(36:7)/PE(O-36:0)		767.5262	PI(29:0)/PI(O-30:0)	SM(d36:0)
773.5749	SM(d39:1)	-	-		768.2023	PC(35:3)/PE(38:3)/PS(35:4)/PS(O-36:4)/PS(P-36:3)	PC(32:0)/PC(O-33:0)/PE(35:0)/PE(34:0)/PE(36:7)/PE(O-36:0)/PS(32:1)/PS(O-33:1)/PS(P-33:0)
774.6002	PC(36:8)/-/PC(35:1)/PC(O-36:1)/PC(P-36:0)/PE(38:1)/PE(39:8)/PE(O-39:1)/PE(P-40:7)/PE(P-39:0)	PC(34:5)/PE(37:5)/PE(O-38:5)/PE(P-38:4)	PE(36:6)		768.5282	PC(35:3)/PC(O-36:3)/PC(P-36:2)/PE(38:3)/PS(35:4)/PS(O-36:4)/PS(P-36:3)	PC(32:0)/PC(O-33:0)/PE(35:0)/PE(34:0)/PE(36:7)/PE(O-36:0)/PS(32:1)/PS(O-33:1)/PS(P-33:0)
776.6084	PC(36:7)/PC(35:0)/PC(O-36:0)/PE(38:0)/PE-NMe2(36:0)/PE(39:7)/PE(O-39:0)/PE(P-40:6)	PC(34:4)/PC(O-35:4)/-/PE(37:4)/PE(O-38:4)/PE(P-38:3)	PC(33:5)/PC(P-34:4)/PE(36:5)		770.4823	PC(35:2)/PC(O-36:2)/PC(P-36:1)/PE(38:2)/PE-NMe2(36:2)/PE(P-39:1)/PS(35:3)/PS(O-36:3)/PS(P-36:2)	PE(36:6)/PS(32:0)/PS(O-33:0)
780.5526	PC(36:5)/PE(39:5)/PE(O-40:5)/PE(P-40:4)	PC(34:2)/PC(O-35:2)/PC(P-35:1)/PE-NMe(36:2)/PE(37:2)/PE(38:9)/PE(O-38:2)/PE(P-38:1)	PC(33:3)/PC(O-34:3)/PC(P-34:2)/PE(36:3)/PE(P-37:2)		777.4174	PI(30:2)/PI(P-31:1)	-
781.5578	-	SM(d38:1)	-		785.1497	-	PI(28:2)
782.5675	PC(36:4)/PC(O-37:4)/PE(39:4)/PE(O-40:4)/PE(P-40:3)	PC(34:1)/PC(O-35:1)/PC(P-35:0)/PE(37:1)/PE(38:8)/PE(O-38:1)/PE(P-38:0)	PC(33:2)/PC(O-34:2)/PC(P-34:1)/PE(36:2)/PE(34:0)/PE(O-37:2)/PE(P-37:1)		786.1543	PE(40:8)/PS(36:2)	PC(34:5)/PE(37:5)/PE(O-38:5)/PE(P-38:4)/PS(34:6)
783.5734	SM(d40:3)	SM(d38:0)	SM(d37:1)		786.5184	PC(36:1)/PC(O-37:1)/PC(P-37:0)/PE(39:1)/PE(40:8)/PE(O-40:1)/PE(P-40:0)/PS(36:2)/PS(O-37:2)/PS(P-37:1)	PC(34:5)/PE(37:5)/PE(O-38:5)/PE(P-38:4)/PS(34:6)
784.5847	PC(36:3)/PC(P-37:2)/PE(39:3)/PE(40:10)/PE(O-40:3)/PE(P-40:2)	PC(34:0)/PC(O-35:0)/PE(37:0)/PE-NMe(36:0)/PE(38:7)/PE(O-38:0)	PC(33:1)/PC(O-34:1)/PC(P-34:0)/PE(36:1)/PE-NMe2(34:1)/PE(O-37:1)/PE(P-37:0)		788.5358	PC(37:7)/PC(P-38:6)/PC(36:0)/PC(O-37:0)/PE(39:0)/PE(40:7)/PE(O-40:0)/PS(36:1)/PS(O-37:1)/PS(P-37:0)	PC(34:4)/PC(O-35:4)/-/PE(37:4)/PE(O-38:4)/PE(P-38:3)/PS(34:5)
785.5903	SM(d40:2)	-	-		789.5378	PI(31:3)	SM(d38:3)/PI(28:0)/PI(O-29:0)
786.6071	PC(36:2)/PC(O-37:2)/PC(P-37:1)/PE(39:2)/PE(40:9)/PE(O-40:2)/PE(P-40:1)	PC(35:6)/PC(P-36:5)/PE(38:6)	PC(33:0)/PC(O-34:0)/PE(36:0)/PE(37:7)/PE(O-37:0)/PE(P-38:6)		790.5271	PC(37:6)/PC(O-38:6)/PC(P-38:5)/PE(40:6)/PS(36:0)/PS(37:7)/PS(O-37:0)/PS(P-38:6)	PC(34:3)/PC(P-35:2)/PE(37:3)/PE(O-38:3)/PE(P-38:2)/PS(34:4)
787.6155	SM(d40:1)	-	-		792.5470	PC(37:5)/PC(O-38:5)/PC(P-38:4)/PE(40:5)/PS(37:6)/PS(O-38:6)/PS(P-38:5)	PC(34:2)/PC(O-35:2)/PC(P-35:1)/PE-NMe(36:2)/PE(37:2)/PE(38:9)/PE(O-38:2)/PE(P-38:1)/PS(34:3)/PS(P-35:2)
788.6235	PC(36:1)/PC(O-37:1)/PC(P-37:0)/PE(39:1)/PE(40:8)/PE(O-40:1)/PE(P-40:0)	PC(35:5)/PC(O-36:5)/PC(P-36:4)/PE(38:5)	PC(34:6)/PE(37:6)/PE(O-38:6)/PE(P-38:5)		794.5364	PC(37:4)/PC(O-38:4)/PC(P-38:3)/PE(40:4)/PS(37:5)/PS(O-38:5)/PS(P-38:4)	PC(34:1)/PC(O-35:1)/PC(P-35:0)/PE(37:1)/PE(38:8)/PE(O-38:1)/PE(P-38:0)/PS(34:2)/PS(O-35:2)/PS(P-35:1)
789.6231	SM(d40:0)	-	-		795.5422	PI(31:0)/PI(O-32:0)	SM(d38:0)
790.6259	PC(37:7)/PC(P-38:6)/PC(36:0)/PC(O-37:0)/PE(39:0)/PE(40:7)/PE(O-40:0)	PC(35:4)/PC(O-36:4)/PC(P-36:3)/-/PE(38:4)	PC(34:5)/PE(37:5)/PE(O-38:5)/PE(P-38:4)		797.6493	SM(d41:2)	-
794.5810	PC(37:5)/PC(O-38:5)/PC(P-38:4)/PE(40:5)	-/PC(35:2)/PC(O-36:2)/PC(P-36:1)/PE(38:2)/PE-NMe2(36:2)/PE(P-39:1)	PC(34:3)/PC(P-35:2)/PE(37:3)/PE(O-38:3)/PE(P-38:2)		815.5423	SM(d42:0)/PI(33:4)/PI(O-34:4)/PI(P-34:3)	PI(30:1)/PI(O-31:1)/PI(P-31:0)
796.5777	PC(37:4)/PC(O-38:4)/PC(P-38:3)/PE(40:4)	PC(36:8)/-/PC(35:1)/PC(O-36:1)/PC(P-36:0)/PE(38:1)/PE(39:8)/PE(O-39:1)/PE(P-40:7)/PE(P-39:0)	PC(34:2)/PC(O-35:2)/PC(P-35:1)/PE-NMe(36:2)/PE(37:2)/PE(38:9)/PE(O-38:2)/PE(P-38:1)		816.5440	PC(39:7)/PC(P-40:6)/PC(38:0)/PC(O-39:0)/-/PE-NMe(40:0)/PE(41:0)/PE(42:7)/PE(O-42:0)/PS(38:1)/PS(39:8)/PS(O-39:1)/PS(P-39:0)	PC(36:4)/PC(O-37:4)/PE(39:4)/PE(O-40:4)/PE(P-40:3)/PS(36:5)
798.5529	PC(37:3)/PC(O-38:3)/PC(P-38:2)/PE(40:3)	PC(36:7)/PC(35:0)/PC(O-36:0)/PE(38:0)/PE-NMe2(36:0)/PE(39:7)/PE(O-39:0)/PE(P-40:6)	PC(34:1)/PC(O-35:1)/PC(P-35:0)/PE(37:1)/PE(38:8)/PE(O-38:1)/PE(P-38:0)		817.5085	PI(33:3)/PI(O-34:3)/PI(P-34:2)	SM(d40:3)/PI(30:0)/PI(O-31:0)
806.5689	PC(38:6)/PE(41:6)/PE(O-42:6)	PC(36:3)/PC(P-37:2)/PE(39:3)/PE(40:10)/PE(O-40:3)/PE(P-40:2)	PC(35:4)/PC(O-36:4)/PC(P-36:3)/-/PE(38:4)		836.5400	PC(40:4)/PE(43:4)/PS(40:5)	PC(38:8)/-/PC(37:1)/PC(O-38:1)/PC(P-38:0)/PE(40:1)/PE(P-41:0)/PS(37:2)/PS(38:9)/PS(O-38:2)/PS(P-38:1)
807.5752	-	SM(d40:2)	-		844.5399	PC(41:7)/PC(P-42:6)/PC(40:0)/PC(O-41:0)/PE(43:0)/PE(44:7)/PS(40:1)/PS(P-41:0)	PC(38:4)/-/PE(41:4)/PE(42:11)/PE(O-42:4)/PS(38:5)
808.5843	PC(38:5)/PE(41:5)/PE(P-42:4)	-/PC(36:2)/PC(O-37:2)/PC(P-37:1)/PE(39:2)/PE(40:9)/PE(O-40:2)/PE(P-40:1)	PC(35:3)/PC(O-36:3)/PC(P-36:2)/PE(38:3)		846.5398	PC(41:6)/PC(O-42:6)/PE(44:6)/PS(40:0)/PS(41:7)/PS(O-41:0)/PS(P-42:6)	PC(38:3)/PE(42:10)/PE(41:3)/PE(P-42:2)/PS(38:4)
809.5864	-	SM(d40:1)	SM(d39:2)		847.5434	PI(35:2)/PI(O-36:2)/PI(P-36:1)	SM(d42:2)
810.5981	PC(38:4)/PE(41:4)/PE(42:11)/PE(O-42:4)	PC(36:1)/PC(O-37:1)/PC(P-37:0)/PE(39:1)/PE(40:8)/PE(O-40:1)/PE(P-40:0)	-/PC(35:2)/PC(O-36:2)/PC(P-36:1)/PE(38:2)/PE-NMe2(36:2)/PE(P-39:1)		853.6013	PI(36:6)	PI(33:3)/PI(O-34:3)/PI(P-34:2)
811.6131	SM(d42:3)	SM(d40:0)	SM(d39:1)		854.5994	PC(42:9)/PC(41:2)/PC(O-42:2)/PC(P-42:1)/PE(44:2)/PS(41:3)/PS(42:10)/PS(P-42:2)	PC(39:6)/PC(O-40:6)/PC(P-40:5)/PE(42:6)/PS(38:0)/PS(39:7)/PS(O-39:0)/PS(P-40:6)
812.6175	PC(38:3)/PE(42:10)/PE(41:3)/PE(P-42:2)	PC(37:7)/PC(P-38:6)/PC(36:0)/PC(O-37:0)/PE(39:0)/PE(40:7)/PE(O-40:0)	PC(36:8)/-/PC(35:1)/PC(O-36:1)/PC(P-36:0)/PE(38:1)/PE(39:8)/PE(O-39:1)/PE(P-40:7)/PE(P-39:0)		857.5251	PI(36:4)	PI(33:1)/PI(O-34:1)/PI(P-34:0)
813.6828	SM(d42:2)	-	-		858.5329	PC(42:7)/PC(41:0)/PC(O-42:0)/PE(44:0)/PS(41:1)/PS(42:8)/PS(O-42:1)/PS(P-42:0)	PC(39:4)/PC(O-40:4)/PC(P-40:3)/PE(42:4)/PS(39:5)/PS(O-40:5)/PS(P-40:4)
814.6784	PC(38:2)/PC(P-39:1)/PE(41:2)/PE(42:9)/PE(O-42:2)/PE(P-42:1)	PC(37:6)/PC(O-38:6)/PC(P-38:5)/PE(40:6)	PC(36:7)/PC(35:0)/PC(O-36:0)/PE(38:0)/PE-NMe2(36:0)/PE(39:7)/PE(O-39:0)/PE(P-40:6)		859.5165	PI(36:3)/PI(P-37:2)	PI(33:0)/PI(O-34:0)
815.6990	SM(d42:1)	-	-		870.5520	PC(42:1)/PS(42:2)	PC(40:5)/PE(44:12)/PS(40:6)
822.5973	PC(39:5)/PC(O-40:5)/PC(P-40:4)/PE(42:5)	PC(38:9)/-/PC(37:2)/PC(O-38:2)/PC(P-38:1)/PE(40:2)	PC(36:3)/PC(P-37:2)/PE(39:3)/PE(40:10)/PE(O-40:3)/PE(P-40:2)		871.5499	PI(37:4)/PI(O-38:4)/PI(P-38:3)	PI(34:1)/PI(O-35:1)/PI(P-35:0)
830.5640	PC(40:8)/PC(39:1)/PC(O-40:1)/PC(P-40:0)/PE(42:1)	PC(38:5)/PE(41:5)/PE(P-42:4)	PC(37:6)/PC(O-38:6)/PC(P-38:5)/PE(40:6)		872.5620	PC(42:0)/PS(42:1)	PC(40:4)/PE(43:4)/PS(40:5)
832.5816	PC(40:7)/PC(39:0)/PC(O-40:0)/PE(42:0)/PE-NMe2(40:0)	PC(38:4)/-/PE(41:4)/PE(42:11)/PE(O-42:4)	PC(37:5)/PC(O-38:5)/PC(P-38:4)/PE(40:5)		873.5650	PI(37:3)/PI(O-38:3)/PI(P-38:2)	PI(34:0)/PI(O-35:0)
834.6046	PC(40:6)/PE(43:6)	PC(38:3)/PE(42:10)/PE(41:3)/PE(P-42:2)	PC(37:4)/PC(O-38:4)/PC(P-38:3)/PE(40:4)		874.5696	PC(43:6)/PS(42:0)	PE(44:10)/PC(40:3)/PS(40:4)
835.6350	-	SM(d42:2)	-		883.5442	PI(38:5)	PI(35:2)/PI(O-36:2)/PI(P-36:1)
836.6226	PC(40:5)/PE(44:12)	-/PC(38:2)/PC(P-39:1)/PE(41:2)/PE(42:9)/PE(O-42:2)/PE(P-42:1)	PC(37:3)/PC(O-38:3)/PC(P-38:2)/PE(40:3)		884.5617	PC(44:8)/PC(43:1)/PE(46:1)/PS(43:2)	PC(41:5)/PC(P-42:4)/PE(44:5)/PS(41:6)/PS(O-42:6)
837.6331	-	SM(d42:1)	SM(d41:2)		885.5590	PI(38:4)	PI(35:1)/PI(36:8)/PI(O-36:1)/PI(P-36:0)
854.5555	PC(42:10)/PC(41:3)/PC(O-42:3)/PC(P-42:2)/PE(44:3)	PC(40:7)/PC(39:0)/PC(O-40:0)/PE(42:0)/PE-NMe2(40:0)	PC(39:8)/-/PC(38:1)/PC(O-39:1)/PC(P-39:0)/PE(41:1)/PE(42:8)/PE(O-42:1)/PE(P-42:0)		886.5629	PC(44:7)/PC(43:0)/PS(43:1)/PS(44:8)	PC(42:11)/PC(41:4)/PC(O-42:4)/PE(44:4)/PS(41:5)/PS(P-42:4)
882.5870	PC(44:10)/PC(O-44:3)	PC(42:7)/PC(41:0)/PC(O-42:0)/PE(44:0)	PC(40:1)/PC(P-41:0)/PE(43:1)/PE(44:8)		887.5685	PI(38:3)	PI(35:0)/PI(36:7)/PI(O-36:0)
					888.5740	PC(44:6)/PS(43:0)/PS(44:7)	PC(42:10)/PC(41:3)/PC(O-42:3)/PC(P-42:2)/PE(44:3)/PS(41:4)/PS(42:11)/PS(O-42:4)
					889.5774	PI(38:2)/PI(P-39:1)	PI(36:6)
					898.5879	PC(44:1)/PS(44:2)	PC(42:5)/PS(42:6)
					899.5978	PI(39:4)/PI(O-40:4)/PI(P-40:3)	PI(36:1)/PI(O-37:1)/PI(P-37:0)
					910.6213	-	PC(43:6)/PS(42:0)
					911.6075	PI(40:5)	PI(37:2)/PI(38:9)/PI(O-38:2)/PI(P-38:1)
					912.6142	-	PC(44:12)/PC(O-44:5)/PS(43:6)
					917.2617	PI(40:2)	PI(38:6)
					918.2628	-	PS(44:10)/PC(43:2)
					957.3092	PI(44:10)	PI(40:0)/PI(41:7)/PI(O-41:0)/PI(P-42:6)

## Sheet: Table S5
Supplementary data, table S5. Abundance of dfferential lipid species in cellular and ffEV enriched fractions
Cells - free swimming cells in FF; AB - apoptotic bodies, MV- microvesicles, Exo- exosome-like particles
		Normalized peak height (mean)				Coefficient of variation (mean, %)							Normalized peak height (mean)				Coefficient of variation (mean, %)
m/z POS	pvalu	Cells	AB	Exo	MV	CV% Cells	CV% AB	CV% Exo	CV% MV		m/z NEG	p- value	Cells	AB	Exo	MV	CV% Cells	CV% AB	CV% Exo	CV% MV
m/z243.18+	0.029	2.967	5.23	1.908	2.118	12.15	10.16	8.45	38.67		m/z 211.11-	0.02	2.838	1.373	33.08	7.615	81.89	33.76	27.4	55.28
m/z304.2+	0.029	6.24	4.127	3.752	3.274	11.96	2.964	22.2	4.568		m/z 214.16-	0.017	16.57	60.35	8.906	6.999	35.79	40.28	13.5	50.73
m/z326.47+	0.013	1.01	5.744	6.677	0.603	19.92	48.75	52.8	42.44		m/z 215.16-	0.017	2.434	7.148	1.442	1.677	15.99	45.55	18.5	18.1
m/z614.19+	0.02	18.33	27.57	0.322	0.289	122.3	38.14	34.8	46.07		m/z 233.06-	0.011	0.465	0.369	10.08	2.066	12.35	74.23	47.3	53.76
m/z615.2+	0.013	21.35	31.53	0.336	0.291	116.9	38.94	15.4	63.24		m/z 236.14-	0.012	1.589	2.473	11.3	2.1	39.06	19.81	43.5	9.711
m/z616.19+	0.004	351.8	508.3	0.38	1.061	118.8	41.48	7.45	77.26		m/z 271.12-	0.006	0.546	0.413	8.126	1.329	39.98	28.51	7.73	61.83
m/z617.2+	0.005	443.9	596.1	0.41	0.942	119.5	44.01	6.73	100.5		m/z 286.12-	0.01	8.892	4.477	93.27	26.78	23.06	77.69	29.9	14.17
m/z618.2+	0.006	155.7	216.7	0.356	0.81	116.9	38.79	65.1	69.79		m/z 287.13-	0.017	15.92	7.927	171.6	48.54	16.67	92.48	30.6	13.78
m/z619.2+	0.007	33.23	50.47	0.279	0.451	112.7	32.54	11.3	54.1		m/z 288.13-	0.007	2.664	1.461	27.38	7.522	24.42	67.79	27.9	16.8
m/z620.21+	0.02	6.121	8.613	0.378	0.26	106.6	20.46	37.2	16.0		m/z 297.26-	0.026	3.401	22.71	6.989	0.944	12.7	71.45	68.7	36.19
m/z672.43+	0.006	0.918	0.694	11.42	1.963	5.746	6.737	54.5	44.01		m/z 303.08-	0.048	16.67	10.41	11.15	8.987	7.478	27.22	3.32	4.486
m/z675.55+	0.043	2.114	1.564	4.461	4.533	29.06	13.97	28.1	34.28		m/z 307.02-	0.019	0.845	0.743	12.16	1.689	47.52	54.67	66.6	5.954
m/z689.57+	0.031	3.597	2.16	7.972	8.294	17.49	14.35	15.3	51.49		m/z 307.21-	0.005	4.654	2.365	4.033	2.929	11.42	0.618	1.46	13.57
m/z725.55+	0.001	3.614	1.273	85.22	30.31	41.89	2.355	7.3	66.66		m/z 311.28-	0.019	10.66	68.27	26.14	2.361	2.644	69.75	71.0	31.71
m/z726.55+	0.004	1.862	0.652	35.54	13.78	44.97	22.65	4.65	74.86		m/z 312.28-	0.046	2.335	12.63	5.379	0.682	9.53	72.36	69.9	65.14
m/z727.56+	0.012	1.275	0.563	12.41	3.515	56.68	30.3	0.12	65.96		m/z 323.16-	0.026	4.111	1.779	27.95	7.999	78.79	45.12	3.79	42.89
m/z728.52+	0.013	1.448	1.108	8.276	4.7	5.954	1.353	14.8	63.86		m/z 324.16-	0.03	10.35	2.675	62.14	16.92	92.66	45.31	4.91	38.08
m/z730.54+	0.038	5.411	3.086	2.611	2.12	5.706	26.13	10.8	29.37		m/z 325.17-	0.024	19.1	5.957	135.1	33.89	83.29	50.93	5.31	45.82
m/z733.57+	0.041	19.17	8.562	7.507	7.757	35.43	6.19	6.96	24.66		m/z 325.29-	0.021	11.13	61.01	38.07	3.515	7.753	65.79	65.9	25.36
m/z753.58+	0.014	0.996	0.867	8.208	4.215	48.59	3.106	5.69	62.59		m/z 326.18-	0.015	4.169	1.876	30.97	7.926	71.35	31.64	3.34	39.14
m/z790.62+	0.001	3.739	1.377	3.222	2.671	13.67	1.144	1.1	12.64		m/z 326.29-	0.023	2.695	11.33	8.168	0.848	3.64	66.74	60.3	12.62
m/z794.58+	0	3.673	4.511	4.981	7.284	3.426	8.92	3.19	1.605		m/z 339.3-	0.014	7.355	36.42	25.79	1.536	11.84	61.16	71.0	21.46
m/z806.56+	0.046	7.724	4.52	8.82	12.67	4.079	14.69	9.47	39.71		m/z 340.3-	0.019	2.27	8.444	6.699	0.663	13.62	51.22	68.8	1.212
m/z808.58+	0.009	28.8	43.34	43.34	74.76	14.89	0.706	4.94	21.34		m/z 385.01-	0.008	0.299	0.38	10.29	1.883	15.14	82.95	47.1	12.31
m/z809.58+	0.007	12.95	19.91	20.64	36.51	21.67	1.609	0.01	16.19		m/z 613.18-	0.031	10.54	15.06	0.411	0.515	115.9	30.4	21.0	33.03
m/z822.59+	0.007	2.156	2.999	3.396	4.802	16.35	1.086	9.44	9.334		m/z 614.19-	0.032	6.53	9.568	0.326	0.484	111.7	29.32	31.2	7.272
m/z830.56+	0.032	1.943	1.016	6.458	6.504	18.31	3.774	1.44	74.68		m/z 615.18-	0.005	173.1	237.8	0.425	1.031	116.6	31.09	39.5	61.99
m/z836.62+	0.025	6.391	6.14	9.329	11.18	18.93	0.416	11.5	14.19		m/z 616.18-	0.004	105.0	147.5	0.369	0.871	114.5	34.42	10.6	52.14
m/z854.55+	0.035	1.145	3.253	1.926	4.018	11.05	31.47	9.76	39.99		m/z 617.18-	0.006	31.63	44.86	0.564	0.886	103.0	31.28	16.3	14.23
m/z882.58+	0.041	0.827	2.236	2.174	4.637	33.26	2.084	15.6	57.49		m/z 618.18-	0.016	7.796	10.56	0.367	0.673	97.21	24.64	43.7	11.48
											m/z 631.17-	0.008	3.711	5.39	0.411	0.454	75.57	12.81	7.61	19.89
											m/z 650.14-	0.039	8.846	16.5	0.51	0.49	117.6	16.87	55.7	13.97
											m/z 766.2-	0.012	90.41	148.4	0.463	0.77	120.5	77.79	38.7	55.15
											m/z 767.2-	0.017	47.41	75.12	0.332	0.639	121.9	72.56	60.1	34.99
											m/z 768.2-	0.034	14.73	22.94	0.304	0.432	120.2	78.18	46.7	30.0
											m/z 917.26-	0.048	4.81	10.9	0.153	0.347	124.1	48.32	45.2	38.55

## Sheet: Table S6
Supplementary data Table S6. Putative annotations of lipid features detected in MV and Exo
n=173					n=142
m/z POS	M.H+	M.Na+	M.K+		m/z NEG	M-H-	M+Cl-
322.1885	-	LPC(2:0)	-		312.2772	LPC(3:0)/PC(O-3:0)	-
328.1714	LPC(4:0)/PC(O-4:0)/LPC(O-5:0)	-	-		326.0215	LPC(4:0)/PC(O-4:0)/LPC(O-5:0)	-
338.1587	-	-	LPC(2:0)		326.1752	LPC(4:0)/PC(O-4:0)/LPC(O-5:0)	-
364.1831	-	LPC(5:0)/PC(4:0)	-		340.3005	LPC(5:0)	-
366.1720	-	-	LPC(4:0)/PC(O-4:0)/LPC(O-5:0)		346.0674	-	LPC(3:1)/PC
370.1173	LPC(7:0)/PC(6:0)	-	-		362.1503	-	LPC(4:0)/PC(O-4:0)/LPC(O-5:0)
378.1956	-	LPC(6:0)	-		382.1031	LPC(8:0)	-
424.1266	LPE(14:1)	-	-		404.0063	-	LPC(7:0)/PC(6:0)
426.1231	LPC(11:0)/PC(10:0)/LPE(14:0)	-	-		422.0540	LPE(14:1)	-
446.1008	PC(12:4)	LPE(14:1)	-		440.0441	LPS(12:0)	-
496.3696	LPC(16:0)	LPE(18:4)	-		452.1654	LPC(13:0)/PC(12:0)/LPC(O-14:0)/LPE(16:0)/CAR(20:1)	-
518.3464	LPC(18:3)	LPC(16:0)/PC(O-16:0)/LPC(O-17:0)/LPE(19:0)/LPE(O-20:0)	LPC(15:1)/LPC(O-16:1)/LPC(P-16:0)/LPE(18:1)		454.1794	CAR(DC-18:1)/CAR(20:0)/PS(12:0)/LPS(13:0)	CAR(18:4)
520.3664	LPC(18:2)/LPC(P-19:1)	-	LPC(15:0)/PC(14:0)/LPC(O-16:0)/LPE(18:0)		456.1761	CAR(DC-18:0)	CAR(18:3)
520.5369	Cer(d18:1/16:0)	-			460.0926	-	LPC(11:0)/PC(10:0)/LPE(14:0)/CAR(18:1)
522.3783	LPC(18:1)/PC(O-18:1)/PC(P-18:0)	LPE(20:5)	-		478.3493	LPC(15:1)/LPC(O-16:1)/LPC(P-16:0)/LPE(18:1)/CAR(22:2)	CAR(OH-18:0)
524.3859	LPC(18:0)/PC(O-18:0)/LPC(O-19:0)/PE(20:0)/LPE(21:0)	PC(16:4)/LPE(20:4)	-		480.1623	LPC(15:0)/PC(14:0)/LPC(O-16:0)/LPE(18:0)/LPS(15:1)/LPS(P-16:0)	PC(12:4)
528.1842	LPE(22:5)	LPC(17:2)/LPC(P-18:1)/LPE(20:2)	-		484.2401	LPS(-OMe-214:0)	CAR(20:3)
538.1641	Cer(d18:1/16:0)				498.1305	LPE(20:5)/LPS(-OMe,Me-21314:0)	LPE(17:2)/CAR(-OH20:4)
542.3400	LPC(20:5)	LPC(18:2)/LPC(P-19:1)	LPE(20:3)		498.2438	LPE(20:5)/LPS(-OMe,Me-21314:0)	LPE(17:2)/CAR(-OH20:4)
544.1019	LPC(20:4)	LPC(18:1)/PC(O-18:1)/PC(P-18:0)	-		500.1417	PC(16:4)/LPE(20:4)	LPC(14:1)/LPC(P-15:0)/LPE(17:1)/LPE(O-18:1)/LPE(P-18:0)
544.3562	LPC(20:4)	LPC(18:1)/PC(O-18:1)/PC(P-18:0)	LPC(17:2)/LPC(P-18:1)/LPE(20:2)		500.3052	PC(16:4)/LPE(20:4)	LPC(14:1)/LPC(P-15:0)/LPE(17:1)/LPE(O-18:1)/LPE(P-18:0)
546.3650	LPC(20:3)	LPC(18:0)/PC(O-18:0)/LPC(O-19:0)/PE(20:0)/LPE(21:0)	LPC(17:1)/LPC(O-18:1)/LPC(P-18:0)/LPE(20:1)		515.0241	LPI(12:0)	-
548.3552	Cer (d18:1/C18:0)				515.1685	LPI(12:0)	-
550.3570	LPC(20:1)/PC(19:1)/PC(O-20:1)/PC(P-20:0)	LPE(22:5)	-		518.0278	LPS(18:3)	LPS(15:0)/LPS(O-16:0)
560.1378	Cer (d18:1/C16:0)		-		526.3332	LPE(22:5)	-
562.1500	-	-	PE(20:0)		528.3301	LPE(22:4)	LPC(16:1)/LPC(P-17:0)/LPE(19:1)/LPE(P-20:0)
566.3432	Cer(d18:1/18:0)	LPC(20:4)	LPE(22:5)		556.0821	LPC(21:4)/PC(20:4)	LPC(18:1)/PC(O-18:1)/PC(P-18:0)/LPS(18:2)
570.3412	LPC(22:5)	LPC(20:2)/PC(O-20:2)	LPC(19:3)		557.0782	LPI(15:0)/LPI(O-16:0)	-
572.3336	LPC(22:4)	LPC(20:1)/PC(19:1)/PC(O-20:1)/PC(P-20:0)	1-linoleoyl-sn-glycero-3-phosphocholine/LPE(22:2)		576.9797	-	LPI(14:1)
628.5456	Cer (d18:2/C24:1)				597.3258	LPI(18:1)	-
630.6149	Cer(d18:1/24:1)				599.3413	LPI(18:0)	-
650.4461	Cer(d18:1/24:0)	-	-		600.3361	-	LPC(21:0)/PC(20:0)/PC(O-21:0)/PE-NMe(22:0)/LPE(24:0)
672.4235	Cer(d18:1/24:0)				616.4866	-	LPS(22:0)
673.4253	SM(d32:2)	-	-		631.1597	-	LPI(18:2)
675.5543		CE(17:1)	-		659.4688	-	LPI(20:2)
676.5001	PC(28:1)/PC(P-29:0)/PE(31:1)/PE(30:0)/PE(O-32:1)/PE(P-32:0)	-	-		660.0998	-	LPS(-OMe-224:0)
677.2645	SM(d32:0)	-	-		673.4829	SM(d32:1)	-
678.4673	PC(28:0)	PE(30:4)	-		687.5449	SM(d33:1)	LPI(22:2)
689.5655		-	CE(18:1)		688.5436	PC(29:1)/PC(O-30:1)/PC(P-30:0)/PE(32:1)/PE(31:0)/PE(O-33:1)/PE(P-33:0)/PS(29:2)/PS(P-30:1)	-
690.5571	PC(29:1)/PC(O-30:1)/PC(P-30:0)/PE(32:1)/PE(31:0)/PE(O-33:1)/PE(P-33:0)	-	-		689.5453	SM(d33:0)	LPI(22:1)
689.5655		-	CE(18:1)		700.5194	PE 34e:2/PE 34p:1
698.4953		PC(P-29:0)			701.5326	SM(d34:1)	-
700.4546	PC(30:3)/PE(33:3)/PE(O-34:3)/PE(P-34:2)	PC(28:0)/PC(O-29:0)/PE(31:0)/PE(O-32:0)	PC(27:1)/PC(P-28:0)/PE(30:1)/PE(O-31:1)/PE(P-31:0)		702.5350	PC(30:1)/PC(O-31:1)/PC(P-31:0)/PE(33:1)/PE(32:0)/PE(O-34:1)/PE(P-34:0)/PS(30:2)/PS(P-31:1)	-
701.5614		CE(20:1)			714.5201	PC(31:2)/PC(O-32:2)/PC(P-32:1)/PE(34:2)/PE(32:0)/PE(O-35:2)/PE(P-35:1)/PS(31:3)	PS(28:0)/PS(O-29:0)/LPS(-OMe-228:1)
702.5392	PC(30:2)/PC(P-31:1)/PE(33:2)/PE(O-34:2)/PE(P-34:1)	-	PC(27:0)/PC(O-28:0)/PE(30:0)/PE-NMe2(28:0)/PE(O-31:0)		715.5526	SM(d35:1)	-
703.5864	SM(d34:1)	-	-		716.5235	PE 34p:1	PE(32:5)
704.5864	PC(30:1)/PC(O-31:1)/PC(P-31:0)/PE(33:1)/PE(32:0)/PE(O-34:1)/PE(P-34:0)	PE(32:5)	-		717.5224	SM(d35:0)	-
705.5914	SM(d34:0)	-	-		718.5288	PE 34a:0	PE(32:4)
706.5490	PC(30:0)/PC(O-31:0)/PE-NMe(32:0)/PE(33:0)/PE(O-34:0)	PE(32:4)	-		722.5074	PE 34a:0
711.5385	-	CE(20:4)			737.5192	PI(27:1)/PI(P-28:0)	SM(d34:1)
712.5342	PC(31:4)/PE(34:4)	PC(29:1)/PC(O-30:1)/PC(P-30:0)/PE(32:1)/PE(31:0)/PE(O-33:1)/PE(P-33:0)	PC(28:2)/PE(31:2)/PE(P-32:1)		738.5067	PE 36a:4
717.5847		-	CE(20:1)		739.5133	PI(27:0)/PI(O-28:0)	SM(d34:0)
718.5714	PC(31:1)/PC(O-32:1)/PC(P-32:0)/PE(34:1)/PE(O-35:1)/PE(P-35:0)	PE(33:5)/PE(P-34:4)	-		740.5171	PE 36a:4
720.5584	PC(31:0)/PC(O-32:0)/PE-NMe2(32:0)/PE(34:0)/PE(O-35:0)	PC(30:4)/PE(33:4)/PE(O-34:4)/PE(P-34:3)	PE(32:5)		742.5338	PE 36a:2
723.5364	-	CE(22:4)	-		743.5379	SM(d37:1)	-
724.5343	PC(32:5)/PE(35:5)/PE(O-36:5)/PE(P-36:4)	PC(30:2)/PC(P-31:1)/PE(33:2)/PE(O-34:2)/PE(P-34:1)	PE(32:3)/PE(P-33:2)		744.5489	PE 36a:1
725.5567	-	SM(d34:1)	SM(d33:2)		746.5429	PS 34p:0
726.5577	PC(32:4)/-/PE(35:4)/PE(O-36:4)/PE(P-36:3)	PC(30:1)/PC(O-31:1)/PC(P-31:0)/PE(33:1)/PE(32:0)/PE(O-34:1)/PE(P-34:0)	PC(29:2)/PC(P-30:1)/PE(32:2)/PE(O-33:2)/PE(P-33:1)		748.5218	PE(P-38:5)/PE(O-38:6)
727.5642		CE(22:2)			749.5196	PI(28:2)	-
728.5365	PC(32:3)/PC(P-33:2)/PE(35:3)/PE(O-36:3)/PE(P-36:2)	PC(30:0)/PC(O-31:0)/PE-NMe(32:0)/PE(33:0)/PE(O-34:0)	PC(29:1)/PC(O-30:1)/PC(P-30:0)/PE(32:1)/PE(31:0)/PE(O-33:1)/PE(P-33:0)		750.5331	PE(P-38:4)
729.5435	SM(d36:2)	CE(22:1)			751.5364	PI(28:1)/PI(P-29:0)	SM(d35:1)
730.5479	PC(32:2)/PC(O-33:2)/PC(P-33:1)/PE(35:2)/PE(O-36:2)/PE(P-36:1)	PE(34:6)	PC(29:0)/PC(O-30:0)/PE(32:0)/PE(O-33:0)		760.5041	PE(38:7)
731.6082	SM(d36:1)	-	-		761.5056	-	SM(d36:3)/PI(26:0)
732.5615	PC(32:1)/PC(O-33:1)/PC(P-33:0)/PE-NMe(34:1)/PE(35:1)/PE(36:8)/PE(34:0)/PE(O-36:1)/PE(P-36:0)	PE(34:5)	-		762.5090	PE 38a:6
733.5639	SM(d36:0)	-	-		764.5179	PE(38:5)
734.5736	PC(32:0)				765.5232	PI(29:1)/PI(O-30:1)/PI(P-30:0)	SM(d36:1)
736.5758	PE(36:6)	PC(31:3)/PC(O-32:3)/PE(34:3)/PE(P-35:2)	PC(30:4)/PE(33:4)/PE(O-34:4)/PE(P-34:3)		766.5305	PE(38:4)
739.5693	-	CE(22:2)			767.5338	PI(29:0)/PI(O-30:0)	SM(d36:0)
740.5460	PC(33:4)/PC(O-34:4)/PC(P-34:3)/-/PE(36:4)	PC(31:1)/PC(O-32:1)/PC(P-32:0)/PE(34:1)/PE(O-35:1)/PE(P-35:0)	PC(30:2)/PC(P-31:1)/PE(33:2)/PE(O-34:2)/PE(P-34:1)		768.5361	PE(38a:4)
741.5450	-	SM(d35:0)	SM(d34:1)		769.5548	SM(d39:2)	-
742.5435	PC(33:3)/PC(O-34:3)/PC(P-34:2)/PE(36:3)/PE(P-37:2)	PC(31:0)/PC(O-32:0)/PE-NMe2(32:0)/PE(34:0)/PE(O-35:0)	PC(30:1)/PC(O-31:1)/PC(P-31:0)/PE(33:1)/PE(32:0)/PE(O-34:1)/PE(P-34:0)		770.5598	PE(38:2)
743.5480	-	-	SM(d34:0)		774.5045	PS(35:1)
744.5678	PC(33:2)/PC(O-34:2)/PC(P-34:1)/PE(36:2)/PE(34:0)/PE(O-37:2)/PE(P-37:1)	PE(35:6)/PE(P-36:5)	PC(30:0)/PC(O-31:0)/PE-NMe(32:0)/PE(33:0)/PE(O-34:0)		776.5321	PE(O-40:6)/PE(P-40:5)
745.5799		-	CE(22:1)		782.4921	PC(36:3)/PC(P-37:2)/PE(39:3)/PE(40:10)/PE(O-40:3)/PE(P-40:2)/PS(36:4)	PC(33:0)/PC(O-34:0)/PE(36:0)/PE(37:7)/PE(O-37:0)/PE(P-38:6)/PS(33:1)/PS(O-34:1)/PS(P-34:0)
746.5848	PC(33:1)/PC(O-34:1)/PC(P-34:0)/PE(36:1)/PE-NMe2(34:1)/PE(O-37:1)/PE(P-37:0)	PC(32:5)/PE(35:5)/PE(O-36:5)/PE(P-36:4)	PE(34:6)		783.4922	SM(d40:2)	-
748.5849	PC(33:0)/PC(O-34:0)/PE(36:0)/PE(37:7)/PE(O-37:0)/PE(P-38:6)	PC(32:4)/-/PE(35:4)/PE(O-36:4)/PE(P-36:3)	PE(34:5)		786.5172	PC(36:1)/PC(O-37:1)/PC(P-37:0)/PE(39:1)/PE(40:8)/PE(O-40:1)/PE(P-40:0)/PS(36:2)/PS(O-37:2)/PS(P-37:1)	PC(34:5)/PE(37:5)/PE(O-38:5)/PE(P-38:4)/PS(34:6)
749.5859	-	SM(d36:3)	-		787.5204	SM(d40:0)/PI(31:4)	PI(28:1)/PI(P-29:0)
750.5597	PC(34:6)/PE(37:6)/PE(O-38:6)/PE(P-38:5)	PC(32:3)/PC(P-33:2)/PE(35:3)/PE(O-36:3)/PE(P-36:2)	PC(31:4)/PE(34:4)		788.5340	PE(40:7)
751.5656	-	SM(d36:2)	-		789.5370	PI(31:3)	SM(d38:3)/PI(28:0)/PI(O-29:0)
752.5482	PC(34:5)/PE(37:5)/PE(O-38:5)/PE(P-38:4)	PC(32:2)/PC(O-33:2)/PC(P-33:1)/PE(35:2)/PE(O-36:2)/PE(P-36:1)	PC(31:3)/PC(O-32:3)/PE(34:3)/PE(P-35:2)		790.5339	PE(40:6)
753.5822	-	SM(d36:1)	-		792.5426	PE(40:5)	PC(34:2)/PC(O-35:2)/PC(P-35:1)/PE-NMe(36:2)/PE(37:2)/PE(38:9)/PE(O-38:2)/PE(P-38:1)/PS(34:3)/PS(P-35:2)
754.5459	PC(34:4)/PC(O-35:4)/-/PE(37:4)/PE(O-38:4)/PE(P-38:3)	PC(32:1)/PC(O-33:1)/PC(P-33:0)/PE-NMe(34:1)/PE(35:1)/PE(36:8)/PE(34:0)/PE(O-36:1)/PE(P-36:0)	PC(31:2)/PC(O-32:2)/PC(P-32:1)/PE(34:2)/PE(32:0)/PE(O-35:2)/PE(P-35:1)		793.5443	PI(31:1)/PI(O-32:1)/PI(P-32:0)	SM(d38:1)
755.5468	SM(d38:3)	SM(d36:0)	SM(d35:1)		794.5410	PS(P-38:4)
756.5505	PC(34:3)/PC(P-35:2)/PE(37:3)/PE(O-38:3)/PE(P-38:2)	PC(32:0)/PC(O-33:0)/PE(35:0)/PE(34:0)/PE(36:7)/PE(O-36:0)	PC(31:1)/PC(O-32:1)/PC(P-32:0)/PE(34:1)/PE(O-35:1)/PE(P-35:0)		795.5581	PI(31:0)/PI(O-32:0)	SM(d38:0)
757.5534	SM(d38:2)	-	SM(d35:0)		796.5331	PE(40:3)
758.5712	PC(34:2)/PC(O-35:2)/PC(P-35:1)/PE-NMe(36:2)/PE(37:2)/PE(38:9)/PE(O-38:2)/PE(P-38:1)	PE(36:6)	PC(31:0)/PC(O-32:0)/PE-NMe2(32:0)/PE(34:0)/PE(O-35:0)		797.6484	SM(d41:2)	-
759.5775	SM(d38:1)	-	-		798.6458	PE(40:2)
760.5907	PC(34:1)/PC(O-35:1)/PC(P-35:0)/PE(37:1)/PE(38:8)/PE(O-38:1)/PE(P-38:0)	PC(33:5)/PC(P-34:4)/PE(36:5)	PE(35:6)/PE(P-36:5)		800.4952	PC(38:8)/-/PC(37:1)/PC(O-38:1)/PC(P-38:0)/PE(40:1)/PE(P-41:0)/PS(37:2)/PS(38:9)/PS(O-38:2)/PS(P-38:1)	PC(35:5)/PC(O-36:5)/PC(P-36:4)/PE(38:5)/PS(35:6)/PS(P-36:5)
761.5940	SM(d38:0)	-	-		802.5103	PC(38:7)/PC(37:0)/PC(O-38:0)/PE(40:0)/PE(41:7)/PE(O-41:0)/PE(P-42:6)/PS(37:1)/PS(38:8)/PS(O-38:1)/PS(P-38:0)	PC(35:4)/PC(O-36:4)/PC(P-36:3)/-/PE(38:4)/PS(35:5)/PS(O-36:5)/PS(P-36:4)
762.5986	PC(34:0)				808.5051	PC(38:4)/PE(41:4)/PE(42:11)/PE(O-42:4)/PS(38:5)	PC(36:8)/-/PC(35:1)/PC(O-36:1)/PC(P-36:0)/PE(38:1)/PE(39:8)/PE(O-39:1)/PE(P-40:7)/PE(P-39:0)/PS(35:2)/PS(O-36:2)/PS(P-36:1)
764.5745	PC(35:6)/PC(P-36:5)/PE(38:6)	PC(33:3)/PC(O-34:3)/PC(P-34:2)/PE(36:3)/PE(P-37:2)	PC(32:4)/-/PE(35:4)/PE(O-36:4)/PE(P-36:3)		809.5072	SM(d42:3)/PI(32:0)/PI(O-33:0)	PI(30:4)
766.5529	PC(35:5)/PC(O-36:5)/PC(P-36:4)/PE(38:5)	PC(33:2)/PC(O-34:2)/PC(P-34:1)/PE(36:2)/PE(34:0)/PE(O-37:2)/PE(P-37:1)	PC(32:3)/PC(P-33:2)/PE(35:3)/PE(O-36:3)/PE(P-36:2)		810.5197	PC(38:3)/PE(42:10)/PE(41:3)/PE(P-42:2)/PS(38:4)	PC(36:7)/PC(35:0)/PC(O-36:0)/PE(38:0)/PE-NMe2(36:0)/PE(39:7)/PE(O-39:0)/PE(P-40:6)/PS(35:1)/PS(36:8)/PS(O-36:1)/PS(P-36:0)
767.5628	-	SM(d37:1)	SM(d36:2)		811.5248	SM(d42:2)	PI(30:3)
768.5664	PC(35:4)/PC(O-36:4)/PC(P-36:3)/-/PE(38:4)	PC(33:1)/PC(O-34:1)/PC(P-34:0)/PE(36:1)/PE-NMe2(34:1)/PE(O-37:1)/PE(P-37:0)	PC(32:2)/PC(O-33:2)/PC(P-33:1)/PE(35:2)/PE(O-36:2)/PE(P-36:1)		812.5294	PS(38a:3)
769.5679	-	-	SM(d36:1)		814.5457	PC(39:8)/-/PC(38:1)/PC(O-39:1)/PC(P-39:0)/PE(41:1)/PE(42:8)/PE(O-42:1)/PE(P-42:0)/PS(38:2)/PS(P-39:1)	PC(36:5)/PE(39:5)/PE(O-40:5)/PE(P-40:4)/PS(36:6)
770.5710	PC(35:3)/PC(O-36:3)/PC(P-36:2)/PE(38:3)	PC(33:0)/PC(O-34:0)/PE(36:0)/PE(37:7)/PE(O-37:0)/PE(P-38:6)	PC(32:1)/PC(O-33:1)/PC(P-33:0)/PE-NMe(34:1)/PE(35:1)/PE(36:8)/PE(34:0)/PE(O-36:1)/PE(P-36:0)		815.5407	SM(d42:0)/PI(33:4)/PI(O-34:4)/PI(P-34:3)	PI(30:1)/PI(O-31:1)/PI(P-31:0)
771.5737	SM(d39:2)	-	SM(d36:0)		816.5424	Su (d18:2/C19:1)	PC(36:4)/PC(O-37:4)/PE(39:4)/PE(O-40:4)/PE(P-40:3)/PS(36:5)
772.5849	-/PC(35:2)/PC(O-36:2)/PC(P-36:1)/PE(38:2)/PE-NMe2(36:2)/PE(P-39:1)	PC(34:6)/PE(37:6)/PE(O-38:6)/PE(P-38:5)	PC(32:0)/PC(O-33:0)/PE(35:0)/PE(34:0)/PE(36:7)/PE(O-36:0)		817.5309	PI(33:3)/PI(O-34:3)/PI(P-34:2)	SM(d40:3)/PI(30:0)/PI(O-31:0)
773.5911	SM(d39:1)	-	-		824.5104	PC(40:10)/PC(39:3)/PC(O-40:3)/PC(P-40:2)/PE(42:3)/PS(39:4)/PS(O-40:4)/PS(P-40:3)	PC(37:7)/PC(P-38:6)/PC(36:0)/PC(O-37:0)/PE(39:0)/PE(40:7)/PE(O-40:0)/PS(36:1)/PS(O-37:1)/PS(P-37:0)
774.6011	PC(35:1)				834.5199	PC(40:5)/PE(44:12)/PS(40:6)	PC(38:9)/-/PC(37:2)/PC(O-38:2)/PC(P-38:1)/PE(40:2)/PS(37:3)/PS(O-38:3)/PS(P-38:2)
776.5861	PC(36:7)/PC(35:0)/PC(O-36:0)/PE(38:0)/PE-NMe2(36:0)/PE(39:7)/PE(O-39:0)/PE(P-40:6)	PC(34:4)/PC(O-35:4)/-/PE(37:4)/PE(O-38:4)/PE(P-38:3)	PC(33:5)/PC(P-34:4)/PE(36:5)		836.5379	PC(40:4)/PE(43:4)/PS(40:5)	PC(38:8)/-/PC(37:1)/PC(O-38:1)/PC(P-38:0)/PE(40:1)/PE(P-41:0)/PS(37:2)/PS(38:9)/PS(O-38:2)/PS(P-38:1)
778.5499	PC(36:6)/PE(39:6)/PE(O-40:6)/PE(P-40:5)	PC(34:3)/PC(P-35:2)/PE(37:3)/PE(O-38:3)/PE(P-38:2)	PC(33:4)/PC(O-34:4)/PC(P-34:3)/-/PE(36:4)		837.5414	PI(34:0)/PI(O-35:0)	PI(32:4)
779.5501	-	SM(d38:2)	-		838.5495	PE(44:10)/PC(40:3)/PS(40:4)	PC(38:7)/PC(37:0)/PC(O-38:0)/PE(40:0)/PE(41:7)/PE(O-41:0)/PE(P-42:6)/PS(37:1)/PS(38:8)/PS(O-38:1)/PS(P-38:0)
780.5541	PC(36:5)/PE(39:5)/PE(O-40:5)/PE(P-40:4)	PC(34:2)/PC(O-35:2)/PC(P-35:1)/PE-NMe(36:2)/PE(37:2)/PE(38:9)/PE(O-38:2)/PE(P-38:1)	PC(33:3)/PC(O-34:3)/PC(P-34:2)/PE(36:3)/PE(P-37:2)		839.5573	SM(d44:2)/PI(35:6)/PI(P-36:5)	PI(32:3)/PI(P-33:2)
781.5596	-	SM(d38:1)	-		840.5516	PC(40:2)/PE(43:2)/PS(40:3)	PC(38:6)/-/PE(41:6)/PE(O-42:6)/PS(38:7)/PS(37:0)/PS(O-38:0)
782.5701	PC(36:4)/PC(O-37:4)/PE(39:4)/PE(O-40:4)/PE(P-40:3)	PC(34:1)/PC(O-35:1)/PC(P-35:0)/PE(37:1)/PE(38:8)/PE(O-38:1)/PE(P-38:0)	PC(33:2)/PC(O-34:2)/PC(P-34:1)/PE(36:2)/PE(34:0)/PE(O-37:2)/PE(P-37:1)		846.5344	PS(41a:7)
783.5718	SM(d40:3)	SM(d38:0)	SM(d37:1)		852.5561	PC(42:10)/PC(41:3)/PC(O-42:3)/PC(P-42:2)/PE(44:3)/PS(41:4)/PS(42:11)/PS(O-42:4)	PC(39:7)/PC(P-40:6)/PC(38:0)/PC(O-39:0)/-/PE-NMe(40:0)/PE(41:0)/PE(42:7)/PE(O-42:0)/PS(38:1)/PS(39:8)/PS(O-39:1)/PS(P-39:0)
784.5822	PC(36:3)/PC(P-37:2)/PE(39:3)/PE(40:10)/PE(O-40:3)/PE(P-40:2)	PC(34:0)/PC(O-35:0)/PE(37:0)/PE-NMe(36:0)/PE(38:7)/PE(O-38:0)	PC(33:1)/PC(O-34:1)/PC(P-34:0)/PE(36:1)/PE-NMe2(34:1)/PE(O-37:1)/PE(P-37:0)		853.5904	PI(36:6)	PI(33:3)/PI(O-34:3)/PI(P-34:2)
785.5877	SM(d40:2)	-	-		854.5920	PC(42:9)/PC(41:2)/PC(O-42:2)/PC(P-42:1)/PE(44:2)/PS(41:3)/PS(42:10)/PS(P-42:2)	PC(39:6)/PC(O-40:6)/PC(P-40:5)/PE(42:6)/PS(38:0)/PS(39:7)/PS(O-39:0)/PS(P-40:6)
786.6069	-/PC(36:2)/PC(O-37:2)/PC(P-37:1)/PE(39:2)/PE(40:9)/PE(O-40:2)/PE(P-40:1)	PC(35:6)/PC(P-36:5)/PE(38:6)	PC(33:0)/PC(O-34:0)/PE(36:0)/PE(37:7)/PE(O-37:0)/PE(P-38:6)		855.5964	PI(36:5)
787.6128	SM(d40:1)	-	-		857.5199	PI(36:4)	PI(33:1)/PI(O-34:1)/PI(P-34:0)
788.6198	-/PC(36:1)/PC(O-37:1)/PC(P-37:0)/PE(39:1)/PE(40:8)/PE(O-40:1)/PE(P-40:0)	PC(35:5)/PC(O-36:5)/PC(P-36:4)/PE(38:5)	PC(34:6)/PE(37:6)/PE(O-38:6)/PE(P-38:5)		858.5264	Su (d18:2/C22:1)
789.6231	SM(d40:0)	-	-		859.5314	PI(36:3)/PI(P-37:2)	PI(33:0)/PI(O-34:0)
790.5780	PC(37:7)/PC(P-38:6)/PC(36:0)/PC(O-37:0)/PE(39:0)/PE(40:7)/PE(O-40:0)	PC(35:4)/PC(O-36:4)/PC(P-36:3)/-/PE(38:4)	PC(34:5)/PE(37:5)/PE(O-38:5)/PE(P-38:4)		860.5400	PS(42:7)
792.5776	PC(37:6)/PC(O-38:6)/PC(P-38:5)/PE(40:6)	PC(35:3)/PC(O-36:3)/PC(P-36:2)/PE(38:3)	PC(34:4)/PC(O-35:4)/-/PE(37:4)/PE(O-38:4)/PE(P-38:3)		861.5471	PI(36:2)	SM(d43:2)/PI(34:6)
793.5772	-	SM(d39:2)	SM(d38:3)		862.5488	PS(42:6)
794.5807	PC(37:5)/PC(O-38:5)/PC(P-38:4)/PE(40:5)	-/PC(35:2)/PC(O-36:2)/PC(P-36:1)/PE(38:2)/PE-NMe2(36:2)/PE(P-39:1)	PC(34:3)/PC(P-35:2)/PE(37:3)/PE(O-38:3)/PE(P-38:2)		868.4882	PC(42:2)/PS(42:3)	PC(40:6)/PE(43:6)/PS(40:7)/PS(39:0)/PS(O-40:0)
795.5873	-	SM(d39:1)	SM(d38:2)		870.5382	PC(42:1)/PS(42:2)	PC(40:5)/PE(44:12)/PS(40:6)
796.5867	PC(37:4)/PC(O-38:4)/PC(P-38:3)/PE(40:4)	PC(36:8)/-/PC(35:1)/PC(O-36:1)/PC(P-36:0)/PE(38:1)/PE(39:8)/PE(O-39:1)/PE(P-40:7)/PE(P-39:0)	PC(34:2)/PC(O-35:2)/PC(P-35:1)/PE-NMe(36:2)/PE(37:2)/PE(38:9)/PE(O-38:2)/PE(P-38:1)		871.5412	PI(37:4)/PI(O-38:4)/PI(P-38:3)	PI(34:1)/PI(O-35:1)/PI(P-35:0)
797.5888	-	-	SM(d38:1)		872.5533	PC(42:0)/PS(42:1)	PC(40:4)/PE(43:4)/PS(40:5)
798.5808	PC(37:3)/PC(O-38:3)/PC(P-38:2)/PE(40:3)	PC(36:7)/PC(35:0)/PC(O-36:0)/PE(38:0)/PE-NMe2(36:0)/PE(39:7)/PE(O-39:0)/PE(P-40:6)	PC(34:1)/PC(O-35:1)/PC(P-35:0)/PE(37:1)/PE(38:8)/PE(O-38:1)/PE(P-38:0)		873.5544	PI(37:3)/PI(O-38:3)/PI(P-38:2)	PI(34:0)/PI(O-35:0)
799.5978	SM(d41:2)	-	SM(d38:0)		874.5557	PC(43:6)/PS(42:0)	PE(44:10)/PC(40:3)/PS(40:4)
800.5938	PC(38:9)/-/PC(37:2)/PC(O-38:2)/PC(P-38:1)/PE(40:2)	PC(36:6)/PE(39:6)/PE(O-40:6)/PE(P-40:5)	PC(34:0)/PC(O-35:0)/PE(37:0)/PE-NMe(36:0)/PE(38:7)/PE(O-38:0)		883.5413	PI(38:5)
802.5636	PC(38:8)/-/PC(37:1)/PC(O-38:1)/PC(P-38:0)/PE(40:1)/PE(P-41:0)	PC(36:5)/PE(39:5)/PE(O-40:5)/PE(P-40:4)	PC(35:6)/PC(P-36:5)/PE(38:6)		884.5560	PC(44:8)/PC(43:1)/PE(46:1)/PS(43:2)	PC(41:5)/PC(P-42:4)/PE(44:5)/PS(41:6)/PS(O-42:6)
804.5573	PC(38:7)/PC(37:0)/PC(O-38:0)/PE(40:0)/PE(41:7)/PE(O-41:0)/PE(P-42:6)	PC(36:4)/PC(O-37:4)/PE(39:4)/PE(O-40:4)/PE(P-40:3)	PC(35:5)/PC(O-36:5)/PC(P-36:4)/PE(38:5)		885.5541	PI(38:4)	PI(35:1)/PI(36:8)/PI(O-36:1)/PI(P-36:0)
805.5622	-	SM(d40:3)	-		886.5575	PC(44:7)/PC(43:0)/PS(43:1)/PS(44:8)	PC(42:11)/PC(41:4)/PC(O-42:4)/PE(44:4)/PS(41:5)/PS(P-42:4)
806.5706	PC(38:6)/PE(41:6)/PE(O-42:6)	PC(36:3)/PC(P-37:2)/PE(39:3)/PE(40:10)/PE(O-40:3)/PE(P-40:2)	PC(35:4)/PC(O-36:4)/PC(P-36:3)/-/PE(38:4)		887.5661	PI(38:3)	PI(35:0)/PI(36:7)/PI(O-36:0)
807.5861	-	SM(d40:2)	-		888.5689	PE 48a:12
808.5905	PC(38:5)/PE(41:5)/PE(P-42:4)	-/PC(36:2)/PC(O-37:2)/PC(P-37:1)/PE(39:2)/PE(40:9)/PE(O-40:2)/PE(P-40:1)	PC(35:3)/PC(O-36:3)/PC(P-36:2)/PE(38:3)		889.5711	PI(38:2)/PI(P-39:1)	PI(36:6)
809.6004	-	SM(d40:1)	SM(d39:2)		890.5597	PC(44:5)/PS(44:6)	PC(42:9)/PC(41:2)/PC(O-42:2)/PC(P-42:1)/PE(44:2)/PS(41:3)/PS(42:10)/PS(P-42:2)
810.6065	PC(38:4)/PE(41:4)/PE(42:11)/PE(O-42:4)	PC(36:1)/PC(O-37:1)/PC(P-37:0)/PE(39:1)/PE(40:8)/PE(O-40:1)/PE(P-40:0)	-/PC(35:2)/PC(O-36:2)/PC(P-36:1)/PE(38:2)/PE-NMe2(36:2)/PE(P-39:1)		898.5762	PC(44:1)/PS(44:2)	PC(42:5)/PS(42:6)
811.6153	SM(d42:3)	SM(d40:0)	SM(d39:1)		908.5965	-	PC(42:0)/PS(42:1)
812.6129	PC(38:3)/PE(42:10)/PE(41:3)/PE(P-42:2)	PC(37:7)/PC(P-38:6)/PC(36:0)/PC(O-37:0)/PE(39:0)/PE(40:7)/PE(O-40:0)	PC(36:8)/-/PC(35:1)/PC(O-36:1)/PC(P-36:0)/PE(38:1)/PE(39:8)/PE(O-39:1)/PE(P-40:7)/PE(P-39:0)		909.5923	PI(40:6)	PI(37:3)/PI(O-38:3)/PI(P-38:2)
813.6877	SM(d42:2)	-	-		910.6107	-	PC(43:6)/PS(42:0)
814.5334	-/PC(38:2)/PC(P-39:1)/PE(41:2)/PE(42:9)/PE(O-42:2)/PE(P-42:1)	PC(37:6)/PC(O-38:6)/PC(P-38:5)/PE(40:6)	PC(36:7)/PC(35:0)/PC(O-36:0)/PE(38:0)/PE-NMe2(36:0)/PE(39:7)/PE(O-39:0)/PE(P-40:6)		911.5995	PI(40:5)
814.6848	-/PC(38:2)/PC(P-39:1)/PE(41:2)/PE(42:9)/PE(O-42:2)/PE(P-42:1)	PC(37:6)/PC(O-38:6)/PC(P-38:5)/PE(40:6)	PC(36:7)/PC(35:0)/PC(O-36:0)/PE(38:0)/PE-NMe2(36:0)/PE(39:7)/PE(O-39:0)/PE(P-40:6)		912.5977	-	PC(44:12)/PC(O-44:5)/PS(43:6)
815.5369	SM(d42:1)	-	-		913.5925	PI(40:4)	PI(37:1)/PI(38:8)/PI(O-38:1)/PI(P-38:0)
815.6947	SM(d42:1)	-	-		916.5648	-	PC(44:10)/PC(O-44:3)/PS(43:4)
816.5665	PC(39:8)/-/PC(38:1)/PC(O-39:1)/PC(P-39:0)/PE(41:1)/PE(42:8)/PE(O-42:1)/PE(P-42:0)	PC(37:5)/PC(O-38:5)/PC(P-38:4)/PE(40:5)	PC(36:6)/PE(39:6)/PE(O-40:6)/PE(P-40:5)		925.6564	PI(41:5)/PI(P-42:4)	PI(38:2)/PI(P-39:1)
817.5753	SM(d42:0)	-	-		936.6388	-	PC(44:0)/PS(44:1)
818.5822	PC(39:7)/PC(P-40:6)/PC(38:0)/PC(O-39:0)/-/PE-NMe(40:0)/PE(41:0)/PE(42:7)/PE(O-42:0)	PC(37:4)/PC(O-38:4)/PC(P-38:3)/PE(40:4)	PC(36:5)/PE(39:5)/PE(O-40:5)/PE(P-40:4)		943.5258	PI(42:3)	PI(40:7)/PI(39:0)/PI(O-40:0)/Archaetidylglycerol-myo-inositol
820.5941	PC(39:6)/PC(O-40:6)/PC(P-40:5)/PE(42:6)	PC(37:3)/PC(O-38:3)/PC(P-38:2)/PE(40:3)	PC(36:4)/PC(O-37:4)/PE(39:4)/PE(O-40:4)/PE(P-40:3)		963.7277	PI(43:0)/PI(44:7)	PI(41:4)/PI(42:11)/PI(O-42:4)
821.6424	-	SM(d41:2)	SM(d40:3)
822.6161	PC(39:5)/PC(O-40:5)/PC(P-40:4)/PE(42:5)	PC(38:9)/-/PC(37:2)/PC(O-38:2)/PC(P-38:1)/PE(40:2)	PC(36:3)/PC(P-37:2)/PE(39:3)/PE(40:10)/PE(O-40:3)/PE(P-40:2)
823.6467	-	SM(d41:1)	SM(d40:2)
824.6207	PC(39:4)/PC(O-40:4)/PC(P-40:3)/PE(42:4)	PC(38:8)/PC(37:1)/PC(O-38:1)/PC(P-38:0)/PE(40:1)/PE(P-41:0)	-/PC(36:2)/PC(O-37:2)/PC(P-37:1)/PE(39:2)/PE(40:9)/PE(O-40:2)/PE(P-40:1)
828.5486	PC(40:9)/PC(39:2)/PC(O-40:2)/PC(P-40:1)/PE(42:2)	PC(38:6)/-/PE(41:6)/PE(O-42:6)	PC(37:7)/PC(P-38:6)/PC(36:0)/PC(O-37:0)/PE(39:0)/PE(40:7)/PE(O-40:0)
829.5570	SM(d43:1)	-	-
830.5756	PC(40:8)/PC(39:1)/PC(O-40:1)/PC(P-40:0)/PE(42:1)	PC(38:5)/PE(41:5)/PE(P-42:4)	PC(37:6)/PC(O-38:6)/PC(P-38:5)/PE(40:6)
832.5909	PC(40:7)/PC(39:0)/PC(O-40:0)/PE(42:0)/PE-NMe2(40:0)	PC(38:4)/-/PE(41:4)/PE(42:11)/PE(O-42:4)	PC(37:5)/PC(O-38:5)/PC(P-38:4)/PE(40:5)
833.6252	-	SM(d42:3)	-
834.6150	PC(40:6)/PE(43:6)	PC(38:3)/PE(42:10)/PE(41:3)/PE(P-42:2)	PC(37:4)/PC(O-38:4)/PC(P-38:3)/PE(40:4)
835.6703	-	SM(d42:2)	-
836.6624	PC(40:5)/PE(44:12)	-/PC(38:2)/PC(P-39:1)/PE(41:2)/PE(42:9)/PE(O-42:2)/PE(P-42:1)	PC(37:3)/PC(O-38:3)/PC(P-38:2)/PE(40:3)
837.6718	-	SM(d42:1)	SM(d41:2)
838.5374	PC(40:4)/PE(43:4)	PC(39:8)/PC(38:1)/PC(O-39:1)/PC(P-39:0)/PE(41:1)/PE(42:8)/PE(O-42:1)/PE(P-42:0)	PC(38:9)/-/PC(37:2)/PC(O-38:2)/PC(P-38:1)/PE(40:2)
838.6559	PC(40:4)/PE(43:4)	PC(39:8)/PC(38:1)/PC(O-39:1)/PC(P-39:0)/PE(41:1)/PE(42:8)/PE(O-42:1)/PE(P-42:0)	PC(38:9)/-/PC(37:2)/PC(O-38:2)/PC(P-38:1)/PE(40:2)
840.5441	PE(44:10)/PC(40:3)	PC(39:7)/PC(P-40:6)/PC(38:0)/PC(O-39:0)/PE-NMe(40:0)/PE(41:0)/PE(42:7)/PE(O-42:0)	PC(38:8)/-/PC(37:1)/PC(O-38:1)/PC(P-38:0)/PE(40:1)/PE(P-41:0)
841.5442	SM(d44:2)	-	-
842.5496	PC(40:2)/PE(43:2)	PC(39:6)/PC(O-40:6)/PC(P-40:5)/PE(42:6)	PC(38:7)/PC(37:0)/PC(O-38:0)/PE(40:0)/PE(41:7)/PE(O-41:0)/PE(P-42:6)
843.5515	SM(d44:1)	-	-
844.5795	PC(40:1)/PC(P-41:0)/PE(43:1)/PE(44:8)	PC(39:5)/PC(O-40:5)/PC(P-40:4)/PE(42:5)	PC(38:6)/-/PE(41:6)/PE(O-42:6)
854.5599	PC(42:10)/PC(41:3)/PC(O-42:3)/PC(P-42:2)/PE(44:3)	PC(40:7)/PC(39:0)/PC(O-40:0)/PE(42:0)/PE-NMe2(40:0)	PC(39:8)/-/PC(38:1)/PC(O-39:1)/PC(P-39:0)/PE(41:1)/PE(42:8)/PE(O-42:1)/PE(P-42:0)
856.5805	PC(42:9)/PC(41:2)/PC(O-42:2)/PC(P-42:1)/PE(44:2)	PC(40:6)/PE(43:6)	PC(39:7)/PC(P-40:6)/PC(38:0)/PC(O-39:0)/-/PE-NMe(40:0)/PE(41:0)/PE(42:7)/PE(O-42:0)
858.6073	PC(42:8)/PC(41:1)/PC(O-42:1)/PC(P-42:0)/PE(44:1)	PC(40:5)/PE(44:12)	PC(39:6)/PC(O-40:6)/PC(P-40:5)/PE(42:6)
860.6114	PC(42:7)/PC(41:0)/PC(O-42:0)/PE(44:0)	PC(40:4)/PE(43:4)	PC(39:5)/PC(O-40:5)/PC(P-40:4)/PE(42:5)
862.5819	PC(42:6)	PE(44:10)/PC(40:3)	PC(39:4)/PC(O-40:4)/PC(P-40:3)/PE(42:4)
864.5452	PC(42:5)	PC(40:2)/PE(43:2)	PC(40:10)/PC(39:3)/PC(O-40:3)/PC(P-40:2)/PE(42:3)
866.5607	PC(42:4)	PC(40:1)/PC(P-41:0)/PE(43:1)/PE(44:8)	PC(40:9)/PC(39:2)/PC(O-40:2)/PC(P-40:1)/PE(42:2)
867.5672	-	SM(d44:0)	SM(d43:1)
868.5689	PC(42:3)	PC(41:7)/PC(P-42:6)/PC(40:0)/PC(O-41:0)/PE(43:0)/PE(44:7)	PC(40:8)/PC(39:1)/PC(O-40:1)/PC(P-40:0)/PE(42:1)
910.5824	-	PC(44:7)/PC(43:0)	PC(42:1)
932.5659	-	-	PC(44:4)

## Sheet:  Table S7
		Supplementary data Table S7. Differentially abundant lipids in ffEVs from large and small follicles in cows
				Normalized peak height			Putative annotations						Normalized peak height			Putative annotations
		Lipid ion POS	p-value	Lare follicles	Smal follicles	ratio LF/SF	M.H+	M.Na+	M.K+		Lipid ion NEG	p-value	Lare follicles	Smal follicles	ratio LF/SF	M-H-	M+Cl-
		m/z 169.17+	0.00213979	3.74 ± 0.83	1.13 ± 0.16	3.3					m/z 108.08-	0.00101278	17.1 ± 2.84	7.36 ± 0.66	2.32	-	-
		m/z 234.10+	0.0177131	5.38 ± 1.9	1.07 ± 0.16	5.01					m/z 1151.8-	3.09015e-05	0.72 ± 0.16	3.34 ± 0.46	0.21	-	-
		m/z 243.15+	4.74665e-05	15.1 ± 2.15	4.66 ± 0.85	3.25					m/z 144.13-	0.011047	7.60 ± 2.4	1.62 ± 0.44	4.69	-	-
		m/z 244.16+	3.49817e-07	4.84 ± 0.33	2.36 ± 0.18	2.04					m/z 151.38-	8.15523e-05	61.7 ± 7.56	29.2 ± 1.28	2.1	-	-
		m/z 265.13+	4.86574e-05	2.09 ± 0.2	0.92 ± 0.13	2.27					m/z 151.73-	0.00207038	0.94 ± 0.23	1.93 ± 0.19	0.48	-	-
		m/z 267.14+	3.70405e-07	3.7 ± 0.22	1.83 ± 0.16	2.01					m/z 179.16-	2.16793e-05	1.21 ± 0.12	3.13 ± 0.32	0.38	-	-
		m/z 279.17+	0.0247405	2.8 ± 0.73	1.09 ± 0.28	2.56					m/z 188.13-	0.0241679	61.3 ± 17.6	22.6 ± 3.61	2.7	-	-
		m/z 280.18+	0.0192724	0.96 ± 0.18	2.89 ± 0.71	0.33					m/z 227.09-	1.80304e-06	0.82 ± 0.05	3.02 ± 0.32	0.27	-	-
		m/z 281.19+	0.000357852	4.32 ± 0.46	10.5 ± 1.35	0.41					m/z 246.11-	0.0463456	4.79 ± 1.79	1.37 ± 0.36	3.49	-	-
		m/z 282.19+	0.000298014	1.03 ± 0.09	2.15 ± 0.23	0.47					m/z 249.07-	0.00568389	42.2 ± 4.72	115 ± 22.5	0.36	-	-
		m/z 326.44+	0.00198578	19.5 ± 4.8	4.48 ± 0.79	4.35					m/z 250.08-	0.0060736	2.16 ± 0.21	5.78 ± 1.12	0.37	-	-
		m/z 327.44+	0.00254827	4.56 ± 1.11	1.18 ± 0.19	3.87					m/z 264.14-	1.35185e-08	2.39 ± 0.17	6.12 ± 0.39	0.39	-	-
		m/z 343.17+	5.73218e-07	1.92 ± 0.17	0.7 ± 0.08	2.74					m/z 265.14-	2.71808e-09	35.8 ± 3.15	100 ± 6.01	0.35	-	-
		m/z 357.18+	5.46049e-06	3.67 ± 0.47	0.97 ± 0.17	3.77					m/z 266.14-	2.02596e-09	4.91 ± 0.39	12 ± 0.63	0.4	-	-
		m/z 358.07+	0.00223316	7.13 ± 2.11	0.72 ± 0.13	9.88					m/z 277.02-	0.00661874	3.48 ± 0.81	1.22 ± 0.24	2.84	-	-
		m/z 359.07+	0.00174926	6.82 ± 1.95	0.7 ± 0.1	9.7					m/z 297.25-	0.000377988	9.13 ± 1.51	3.16 ± 0.49	2.88	-	-
		m/z 371.11+	0.00119785	16.8 ± 2.21	8.23 ± 1.21	2.04					m/z 303.83-	5.54262e-05	0.99 ± 0.21	2.19 ± 0.14	0.45	-	-
		m/z 429.05+	0.00131268	5.5 ± 0.69	2.69 ± 0.43	2.04					m/z 307.02-	0.00615076	5.07 ± 0.71	15.6 ± 3.27	0.32	-	-
		m/z 496.36+	1.62168e-05	5.2 ± 0.53	11 ± 0.92	0.46	LPC(16:0)	LPE(18:4)	-		m/z 309.02-	0.00658865	1.69 ± 0.24	5.17 ± 1.08	0.32	-	-
		m/z 497.37+	1.9707e-05	1.4 ± 0.13	2.9 ± 0.24	0.48					m/z 311.27-	0.000508469	27.6 ± 4.92	8.91 ± 1.57	3.1	-	-
		m/z 520.36+	2.93741e-06	1.19 ± 0.14	2.84 ± 0.22	0.42	Cer(d18:1/16:0)	-			m/z 312.27-	0.000645863	5.42 ± 0.96	1.86 ± 0.29	2.91	LPC(3:0)/PC(O-3:0)	-
		m/z 522.37+	2.74926e-06	2.41 ± 0.3	5.59 ± 0.42	0.43	LPC(18:1)/PC(O-18:1)/PC(P-18:0)	LPE(20:5)	-		m/z 325.27-	0.000379987	89.2 ± 16.1	28.9 ± 2.72	3.08	-	-
		m/z 542.34+	1.51182e-07	1.53 ± 0.19	3.65 ± 0.21	0.41	LPC(20:5)	LPC(18:2)/LPC(P-19:1)	LPE(20:3)		m/z 325.27-	0.000379987	89.2 ± 16.1	28.9 ± 2.72	3.08	-	-
		m/z 544.35+	4.04646e-08	2.49 ± 0.26	5.64 ± 0.3	0.44	LPC(20:4)	LPC(18:1)/PC(O-18:1)/PC(P-18:0)	-		m/z 337.14-	6.84879e-06	1.15 ± 0.15	2.86 ± 0.24	0.4	-	-
		m/z 566.34+	2.06891e-05	0.96 ± 0.1	2.13 ± 0.18	0.45	Cer(d18:1/18:0)	LPC(20:4)	LPE(22:5)		m/z 339.15-	6.44594e-07	2.00 ± 0.20	4.13 ± 0.24	0.48	-	-
		m/z 577.52+	6.07396e-06	1.11 ± 0.12	2.37 ± 0.17	0.46					m/z 339.29-	0.00159863	20.8 ± 4.68	5.73 ± 0.85	3.63	-	-
		m/z 627.53+	1.49429e-05	1.14 ± 0.2	2.92 ± 0.26	0.38					m/z 340.30-	0.00233282	4.50 ± 1.02	1.34 ± 0.18	3.35	LPC(5:0)	-
		m/z 672.42+	0.00214925	3.85 ± 0.65	1.7 ± 0.22	2.25	Cer(d18:1/24:0)				m/z 341.21-	3.33598e-05	67.5 ± 11.9	166 ± 15.2	0.4	-	-
		m/z 675.55+	0.00130234	0.77 ± 0.05	2.13 ± 0.35	0.36		CE(17:1)	-		m/z 342.21-	2.27943e-05	8.90 ± 1.46	22.4 ± 2.1	0.39	-	-
		m/z 689.56+	0.00763489	1.31 ± 0.12	2.9 ± 0.5	0.45		-	CE(18:1)		m/z 343.20-	3.53525e-05	2.40 ± 0.32	5.26 ± 0.45	0.45	-	-
		m/z 697.51+	9.10351e-07	1.56 ± 0.1	3.98 ± 0.33	0.39					m/z 364.96-	0.0102518	1.83 ± 0.27	5.21 ± 1.12	0.35	-	-
		m/z 701.55+	0.00212021	0.95 ± 0.06	2.08 ± 0.3	0.45		CE(20:1)			m/z 366.96-	0.0132993	1.20 ± 0.17	3.33 ± 0.74	0.36	-	-
		m/z 703.58+	0.000963493	13.3 ± 1.31	39.9 ± 6.6	0.33	SM(d34:1)	-	-		m/z 377.17-	1.21488e-06	21.8 ± 3.42	80.6 ± 8.11	0.27	-	-
		m/z 704.58+	0.0011546	5.98 ± 0.55	17.5 ± 2.93	0.34	PC(30:1)/PC(O-31:1)/PC(P-31:0)/PE(33:1)/PE(32:0)/PE(O-34:1)/PE(P-34:0)	PE(32:5)	-		m/z 378.17-	1.10871e-06	3.08 ± 0.43	10.8 ± 1.07	0.28	-	-
		m/z 705.59+	0.0013898	1.97 ± 0.18	5.79 ± 0.99	0.34	SM(d34:0)	-			m/z 379.16-	1.08877e-06	7.60 ± 1.14	27.9 ± 2.79	0.27	-	-
		m/z 706.54+	1.68775e-05	2.27 ± 0.24	7.57 ± 0.9	0.3	PE(32:4)				m/z 380.17-	1.20296e-06	1.29 ± 0.14	3.8 ± 0.34	0.34	-	-
		m/z 707.54+	8.75066e-06	0.94 ± 0.1	3.13 ± 0.35	0.3					m/z 384.97-	0.0132283	4.64 ± 0.66	13.1 ± 2.96	0.35	-	-
		m/z 718.57+	0.000325828	0.92 ± 0.05	2.09 ± 0.25	0.44	PC(31:1)/PC(O-32:1)/PC(P-32:0)/PE(34:1)/PE(O-35:1)/PE(P-35:0)	PE(33:5)/PE(P-34:4)	-		m/z 393.07-	0.00503416	7.59 ± 2.08	1.7 ± 0.46	4.44	-	-
		m/z 720.56+	5.41259e-05	1.42 ± 0.11	3.48 ± 0.38	0.4	PC(31:0)/PC(O-32:0)/PE-NMe2(32:0)/PE(34:0)/PE(O-35:0)	PC(30:4)/PE(33:4)/PE(O-34:4)/PE(P-34:3)	PE(32:5)		m/z 399.14-	0.000189497	4.64 ± 0.65	11.3 ± 1.33	0.4	-	-
		m/z 723.53+	5.55409e-08	1.74 ± 0.13	4.23 ± 0.27	0.41	-	CE(22:4)	-		m/z 401.14-	0.000160337	1.77 ± 0.21	4.16 ± 0.47	0.42	-	-
		m/z 724.53+	1.21049e-07	1.06 ± 0.05	2.44 ± 0.16	0.43	PC(32:5)/PE(35:5)/PE(O-36:5)/PE(P-36:4)	PC(30:2)/PC(P-31:1)/PE(33:2)/PE(O-34:2)/PE(P-34:1)	PE(32:3)/PE(P-33:2)		m/z 422.05-	0.0249775	2.11 ± 0.48	4.61 ± 0.9	0.45	-	-
		m/z 725.55+	3.68638e-07	30.1 ± 3.03	78 ± 5.97	0.38	-	SM(d34:1)	SM(d33:2)		m/z 422.90-	0.0209331	1.27 ± 0.19	3.15 ± 0.7	0.4	-	-
		m/z 726.55+	5.98547e-07	13.2 ± 1.29	34 ± 2.69	0.38	PC(32:4)/-/PE(35:4)/PE(O-36:4)/PE(P-36:3)	PC(30:1)/PC(O-31:1)/PC(P-31:0)/PE(33:1)/PE(32:0)/PE(O-34:1)/PE(P-34:0)	PC(29:2)/PC(P-30:1)/PE(32:2)/PE(O-33:2)/PE(P-33:1)		m/z 423.05-	0.0128986	2.00 ± 0.36	4.65 ± 0.88	0.43	-	-
		m/z 727.56+	2.24734e-06	4.43 ± 0.48	11 ± 0.91	0.4		CE(22:2)			m/z 424.90-	0.0244842	1.23 ± 0.20	2.94 ± 0.65	0.41	-	-
		m/z 728.53+	2.36434e-10	3 ± 0.25	8.6 ± 0.45	0.34	PC(32:3)/PC(P-33:2)/PE(35:3)/PE(O-36:3)/PE(P-36:2)	PC(30:0)/PC(O-31:0)/PE-NMe(32:0)/PE(33:0)/PE(O-34:0)	PC(29:1)/PC(O-30:1)/PC(P-30:0)/PE(32:1)/PE(31:0)/PE(O-33:1)/PE(P-33:0)		m/z 435.12-	9.74463e-05	1.48 ± 0.11	3.55 ± 0.4	0.41	-	-
		m/z 729.54+	3.6128e-10	1.21 ± 0.08	3.58 ± 0.2	0.34	SM(d36:2)	CE(22:1)			m/z 437.11-	1.16602e-05	1.77 ± 0.13	4.29 ± 0.41	0.41	-	-
		m/z 730.54+	2.10807e-05	1.05 ± 0.15	2.15 ± 0.14	0.49					m/z 442.93-	0.0288401	1.55 ± 0.28	5.85 ± 1.74	0.26	-	-
		m/z 731.60+	0.000514973	1.23 ± 0.12	3.94 ± 0.63	0.31	SM(d36:1)	-			m/z 455.16-	4.54173e-05	8.92 ± 0.78	31 ± 4.14	0.28	-	-
		m/z 732.56+	7.11577e-05	5.56 ± 1.07	13 ± 1.16	0.42					m/z 456.17-	2.73278e-05	2.26 ± 0.19	5.97 ± 0.65	0.37	CAR(DC-18:0)	CAR(18:3)
		m/z 733.56+	4.41165e-05	2.37 ± 0.43	5.55 ± 0.47	0.42					m/z 457.08-	0.000657056	1.41 ± 0.17	3.55 ± 0.49	0.39	-	-
		m/z 734.57+	1.10796e-05	10.3 ± 1.02	41.2 ± 5.2	0.25	PC(32:0)				m/z 478.34-	3.6023e-07	0.72 ± 0.07	2.41 ± 0.22	0.3	LPC(15:1)/LPC(O-16:1)/LPC(P-16:0)/LPE(18:1)/CAR(22:2)	CAR(OH-18:0)
		m/z 735.57+	1.28128e-05	4.41 ± 0.43	17.8 ± 2.28	0.24	PC(32:2)/PC(O-33:2)/PC(P-33:1)/PE(35:2)/PE(O-36:2)/PE(P-36:1)	PE(34:6)	PC(29:0)/PC(O-30:0)/PE(32:0)/PE(O-33:0)		m/z 481.00-	0.026945	2.01 ± 0.37	4.21 ± 0.83	0.47	-	-
		m/z 736.57+	1.33473e-05	1.21 ± 0.1	4.57 ± 0.57	0.26	PE(36:6)	PC(31:3)/PC(O-32:3)/PE(34:3)/PE(P-35:2)	PC(30:4)/PE(33:4)/PE(O-34:4)/PE(P-34:3)		m/z 484.24-	0.00150297	2.94 ± 0.48	1.17 ± 0.22	2.5	LPS(-OMe-214:0)	CAR(20:3)
		m/z 739.56+	5.71605e-05	1.74 ± 0.18	3.68 ± 0.34	0.47	-	CE(22:2)			m/z 485.25-	0.00212834	6.22 ± 1.22	2.14 ± 0.44	2.9	-	-
		m/z 740.54+	5.36959e-09	1.77 ± 0.14	4.01 ± 0.2	0.44	PC(33:4)/PC(O-34:4)/PC(P-34:3)/-/PE(36:4)	PC(31:1)/PC(O-32:1)/PC(P-32:0)/PE(34:1)/PE(O-35:1)/PE(P-35:0)	PC(30:2)/PC(P-31:1)/PE(33:2)/PE(O-34:2)/PE(P-34:1)		m/z 498.24-	0.00129053	3.66 ± 0.67	1.31 ± 0.23	2.78	LPE(20:5)/LPS(-OMe,Me-21314:0)	LPE(17:2)/CAR(-OH20:4)
		m/z 741.54+	1.47143e-09	1.02 ± 0.08	2.35 ± 0.1	0.43	-	SM(d35:0)	SM(d34:1)		m/z 499.25-	0.00295477	7.51 ± 1.61	2.5 ± 0.46	3.0	-	-
		m/z 742.54+	9.98863e-11	1.97 ± 0.15	4.64 ± 0.19	0.42	PC(33:3)/PC(O-34:3)/PC(P-34:2)/PE(36:3)/PE(P-37:2)	PC(31:0)/PC(O-32:0)/PE-NMe2(32:0)/PE(34:0)/PE(O-35:0)	PC(30:1)/PC(O-31:1)/PC(P-31:0)/PE(33:1)/PE(32:0)/PE(O-34:1)/PE(P-34:0)		m/z 499.25-	0.00295477	7.51 ± 1.61	2.5 ± 0.46	3.0	-	-
		m/z 743.55+	1.55557e-09	0.94 ± 0.06	2.13 ± 0.1	0.44	-	-	SM(d34:0)		m/z 500.30-	0.000190415	2.67 ± 0.52	6.26 ± 0.63	0.42	PC(16:4)/LPE(20:4)	LPC(14:1)/LPC(P-15:0)/LPE(17:1)/LPE(O-18:1)/LPE(P-18:0)
		m/z 744.57+	4.18197e-06	1.2 ± 0.11	2.61 ± 0.2	0.45	PC(33:2)/PC(O-34:2)/PC(P-34:1)/PE(36:2)/PE(34:0)/PE(O-37:2)/PE(P-37:1)	PE(35:6)/PE(P-36:5)	PC(30:0)/PC(O-31:0)/PE-NMe(32:0)/PE(33:0)/PE(O-34:0)		m/z 509.10-	0.00250736	9.92 ± 2.54	2.11 ± 0.5	4.7	-	-
		m/z 746.58+	5.69408e-06	3.24 ± 0.35	7.8 ± 0.67	0.41	PC(33:1)/PC(O-34:1)/PC(P-34:0)/PE(36:1)/PE-NMe2(34:1)/PE(O-37:1)/PE(P-37:0)	PC(32:5)/PE(35:5)/PE(O-36:5)/PE(P-36:4)	PE(34:6)		m/z 513.26-	0.00268566	4.77 ± 1.12	1.35 ± 0.22	3.51	-	-
		m/z 747.58+	5.99787e-06	1.49 ± 0.15	3.5 ± 0.3	0.42					m/z 515.02-	0.00183836	0.96 ± 0.13	2.37 ± 0.36	0.4	-	-
		m/z 748.58+	3.43609e-05	2.27 ± 0.2	5.84 ± 0.64	0.38	PC(33:0)/PC(O-34:0)/PE(36:0)/PE(37:7)/PE(O-37:0)/PE(P-38:6)	PC(32:4)/-/PE(35:4)/PE(O-36:4)/PE(P-36:3)	PE(34:5)		m/z 515.16-	0.00404014	1.86 ± 0.24	3.98 ± 0.59	0.46	-	-
		m/z 749.58+	2.26703e-05	1.01 ± 0.09	2.62 ± 0.28	0.38	-	SM(d36:3)	-		m/z 517.02-	0.00291609	1.45 ± 0.14	3.65 ± 0.61	0.39	-	-
		m/z 750.56+	6.96584e-07	0.71 ± 0.05	1.98 ± 0.17	0.36	PC(34:6)/PE(37:6)/PE(O-38:6)/PE(P-38:5)	PC(32:3)/PC(P-33:2)/PE(35:3)/PE(O-36:3)/PE(P-36:2)	PC(31:4)/PE(34:4)		m/z 526.33-	1.87161e-06	0.57 ± 0.06	3.12 ± 0.37	0.18	LPE(22:5)	-
		m/z 751.56+	1.33192e-07	0.81 ± 0.05	2.11 ± 0.15	0.38	-	SM(d36:2)	-		m/z 528.33-	1.80431e-07	0.92 ± 0.09	3.21 ± 0.28	0.28	LPE(22:4)	-
		m/z 752.54+	2.2606e-07	1.1 ± 0.15	2.44 ± 0.11	0.45	PC(34:5)/PE(37:5)/PE(O-38:5)/PE(P-38:4)	PC(32:2)/PC(O-33:2)/PC(P-33:1)/PE(35:2)/PE(O-36:2)/PE(P-36:1)	PC(31:3)/PC(O-32:3)/PE(34:3)/PE(P-35:2)		m/z 597.32-	0.00519825	0.63 ± 0.09	2.84 ± 0.67	0.22	PS(41a:7)	-
		m/z 753.58+	1.17876e-08	2.65 ± 0.21	7.83 ± 0.54	0.33	-	SM(d36:1)	-		m/z 599.34-	0.000704558	1.70 ± 0.21	10.4 ± 2.12	0.16	LPI(18:0)	-
		m/z 754.54+	4.15618e-07	6.22 ± 1.17	14.9 ± 0.67	0.41	PC(34:4)/PC(O-35:4)/-/PE(37:4)/PE(O-38:4)/PE(P-38:3)	PC(32:1)/PC(O-33:1)/PC(P-33:0)/PE-NMe(34:1)/PE(35:1)/PE(36:8)/PE(34:0)/PE(O-36:1)/PE(P-36:0)	PC(31:2)/PC(O-32:2)/PC(P-32:1)/PE(34:2)/PE(32:0)/PE(O-35:2)/PE(P-35:1)		m/z 600.33-	0.000341836	0.59 ± 0.05	3.24 ± 0.59	0.18	-	LPC(21:0)/PC(20:0)/PC(O-21:0)/PE-NMe(22:0)/LPE(24:0)
		m/z 755.54+	7.10951e-07	2.7 ± 0.5	6.35 ± 0.29	0.42	SM(d38:3)	SM(d36:0)	SM(d35:1)		m/z 616.48-	0.01855	1.31 ± 0.3	3.21 ± 0.66	0.4	-	LPS(22:0)
		m/z 756.55+	7.63723e-13	11.9 ± 1.25	40.6 ± 1.61	0.29	PC(34:3)/PC(P-35:2)/PE(37:3)/PE(O-38:3)/PE(P-38:2)	PC(32:0)/PC(O-33:0)/PE(35:0)/PE(34:0)/PE(36:7)/PE(O-36:0)	PC(31:1)/PC(O-32:1)/PC(P-32:0)/PE(34:1)/PE(O-35:1)/PE(P-35:0)		m/z 660.09-	0.000291051	6.50 ± 1.42	1.05 ± 0.22	6.16	-	LPS(-OMe-224:0)
		m/z 757.55+	3.66206e-13	5.1 ± 0.52	17.4 ± 0.66	0.29	SM(d38:2)	-	SM(d35:0)		m/z 687.54-	0.0292499	14.7 ± 3.16	30.3 ± 5.83	0.48	SM(d33:1)	LPI(22:2)
		m/z 758.57+	2.11217e-05	12.5 ± 1.85	29.4 ± 2.57	0.42	PC(34:2)/PC(O-35:2)/PC(P-35:1)/PE-NMe(36:2)/PE(37:2)/PE(38:9)/PE(O-38:2)/PE(P-38:1)	PE(36:6)	PC(31:0)/PC(O-32:0)/PE-NMe2(32:0)/PE(34:0)/PE(O-35:0)		m/z 688.54-	0.0284202	6.40 ± 1.35	13.1 ± 2.51	0.48	PC(29:1)/PC(O-30:1)/PC(P-30:0)/PE(32:1)/PE(31:0)/PE(O-33:1)/PE(P-33:0)/PS(29:2)/PS(P-30:1)	-
		m/z 759.57+	7.40699e-05	5.49 ± 0.82	12.2 ± 1.14	0.44	SM(d38:1)	-	-		m/z 689.54-	0.029397	2.27 ± 0.46	4.59 ± 0.86	0.49	SM(d33:0)	LPI(22:1)
		m/z 760.59+	1.63274e-06	35.1 ± 4.67	101 ± 9.03	0.34	PC(34:1)/PC(O-35:1)/PC(P-35:0)/PE(37:1)/PE(38:8)/PE(O-38:1)/PE(P-38:0)	PC(33:5)/PC(P-34:4)/PE(36:5)	PE(35:6)/PE(P-36:5)		m/z 700.51-	2.61459e-05	1.09 ± 0.09	2.83 ± 0.3	0.38	PE 34e:2/PE 34p:1	-
		m/z 761.59+	1.75261e-06	15.7 ± 2.1	46 ± 4.18	0.34	SM(d38:0)	-	-		m/z 701.53-	0.00395548	1.77 ± 0.26	3.87 ± 0.58	0.45	SM(d34:1)	-
		m/z 762.59+	4.17144e-06	7.37 ± 0.84	22 ± 2.22	0.33	PC(34:0)				m/z 702.53-	0.00236446	1.34 ± 0.19	2.78 ± 0.36	0.48	PC(30:1)/PC(O-31:1)/PC(P-31:0)/PE(33:1)/PE(32:0)/PE(O-34:1)/PE(P-34:0)/PS(30:2)/PS(P-31:1)	-
		m/z 763.60+	6.69213e-06	2.32 ± 0.26	6.86 ± 0.71	0.33					m/z 715.55-	0.0152929	1.79 ± 0.31	3.7 ± 0.63	0.48	SM(d35:1)	-
		m/z 764.57+	1.46112e-06	0.95 ± 0.09	2.42 ± 0.2	0.39	PC(35:6)/PC(P-36:5)/PE(38:6)	PC(33:3)/PC(O-34:3)/PC(P-34:2)/PE(36:3)/PE(P-37:2)	PC(32:4)/-/PE(35:4)/PE(O-36:4)/PE(P-36:3)		m/z 716.52-	5.02662e-05	5.65 ± 0.77	15.2 ± 1.71	0.37	PE 34p:1	PE(32:5)
		m/z 766.55+	6.0391e-09	1.53 ± 0.17	3.92 ± 0.2	0.38	PC(35:5)/PC(O-36:5)/PC(P-36:4)/PE(38:5)	PC(33:2)/PC(O-34:2)/PC(P-34:1)/PE(36:2)/PE(34:0)/PE(O-37:2)/PE(P-37:1)	PC(32:3)/PC(P-33:2)/PE(35:3)/PE(O-36:3)/PE(P-36:2)		m/z 717.52-	0.000244612	2.88 ± 0.39	7.2 ± 0.88	0.4	SM(d35:0)	-
		m/z 767.56+	2.78904e-10	0.88 ± 0.09	2.16 ± 0.08	0.4	-	SM(d37:1)	SM(d36:2)		m/z 718.52-	0.000380821	1.88 ± 0.26	4.87 ± 0.64	0.38	PE 34a:0	PE(32:4)
		m/z 768.56+	2.94769e-09	3.85 ± 0.48	9.63 ± 0.42	0.4	PC(35:4)/PC(O-36:4)/PC(P-36:3)/-/PE(38:4)	PC(33:1)/PC(O-34:1)/PC(P-34:0)/PE(36:1)/PE-NMe2(34:1)/PE(O-37:1)/PE(P-37:0)	PC(32:2)/PC(O-33:2)/PC(P-33:1)/PE(35:2)/PE(O-36:2)/PE(P-36:1)		m/z 722.50-	5.06101e-06	0.69 ± 0.09	2.61 ± 0.29	0.26	PE 34a:0	-
		m/z 769.56+	4.49361e-09	1.85 ± 0.21	4.55 ± 0.21	0.4	-	-	SM(d36:1)		m/z 737.51-	9.06844e-05	1.22 ± 0.16	2.81 ± 0.28	0.43	PI(27:1)/PI(P-28:0)	SM(d34:1)
		m/z 770.57+	2.37558e-10	2.91 ± 0.31	6.81 ± 0.22	0.42	PC(35:3)/PC(O-36:3)/PC(P-36:2)/PE(38:3)	PC(33:0)/PC(O-34:0)/PE(36:0)/PE(37:7)/PE(O-37:0)/PE(P-38:6)	PC(32:1)/PC(O-33:1)/PC(P-33:0)/PE-NMe(34:1)/PE(35:1)/PE(36:8)/PE(34:0)/PE(O-36:1)/PE(P-36:0)		m/z 738.50-	1.26305e-05	1.74 ± 0.21	4.12 ± 0.36	0.42	PE 36a:4	-
		m/z 771.57+	9.41375e-11	1.34 ± 0.13	2.97 ± 0.08	0.45	SM(d39:2)	-	SM(d36:0)		m/z 739.51-	1.00759e-05	1.03 ± 0.11	2.53 ± 0.23	0.41	PI(27:0)/PI(O-28:0)	SM(d34:0)
		m/z 772.58+	7.60687e-07	2.28 ± 0.23	4.97 ± 0.32	0.45	-/PC(35:2)/PC(O-36:2)/PC(P-36:1)/PE(38:2)/PE-NMe2(36:2)/PE(P-39:1)	PC(34:6)/PE(37:6)/PE(O-38:6)/PE(P-38:5)	PC(32:0)/PC(O-33:0)/PE(35:0)/PE(34:0)/PE(36:7)/PE(O-36:0)		m/z 740.51-	2.13749e-05	1.88 ± 0.29	4.21 ± 0.33	0.44	PE 36a:4	-
		m/z 773.59+	2.07683e-06	1.05 ± 0.11	2.29 ± 0.16	0.46	SM(d39:1)	-	-		m/z 742.53-	2.25186e-06	4.79 ± 0.67	12.9 ± 1.11	0.36	PE 36a:2	-
		m/z 774.60+	2.95958e-06	2.9 ± 0.3	6.9 ± 0.56	0.42	PC(35:1)				m/z 743.53-	2.4452e-06	2.35 ± 0.31	6.12 ± 0.51	0.38	SM(d37:1)	-
		m/z 775.60+	8.48272e-06	1.4 ± 0.14	3.19 ± 0.27	0.43					m/z 744.54-	1.92616e-05	4.79 ± 0.62	11.8 ± 1.13	0.4	PE 36a:1	-
		m/z 776.58+	2.05181e-07	0.92 ± 0.07	2.5 ± 0.19	0.36	PC(36:7)/PC(35:0)/PC(O-36:0)/PE(38:0)/PE-NMe2(36:0)/PE(39:7)/PE(O-39:0)/PE(P-40:6)	PC(34:4)/PC(O-35:4)/-/PE(37:4)/PE(O-38:4)/PE(P-38:3)	PC(33:5)/PC(P-34:4)/PE(36:5)		m/z 745.54-	4.30777e-05	2.19 ± 0.29	5.15 ± 0.5	0.42	-	-
		m/z 780.55+	6.109e-05	12.2 ± 2.28	27.3 ± 2.23	0.44	PC(36:5)/PE(39:5)/PE(O-40:5)/PE(P-40:4)	PC(34:2)/PC(O-35:2)/PC(P-35:1)/PE-NMe(36:2)/PE(37:2)/PE(38:9)/PE(O-38:2)/PE(P-38:1)	PC(33:3)/PC(O-34:3)/PC(P-34:2)/PE(36:3)/PE(P-37:2)		m/z 746.54-	9.24357e-05	1.06 ± 0.13	2.36 ± 0.23	0.45	PS 34p:0	-
		m/z 781.55+	3.93258e-05	5.86 ± 1.07	12.8 ± 0.95	0.45	-	SM(d38:1)	-		m/z 748.52-	1.14536e-05	1.08 ± 0.17	3.99 ± 0.47	0.27	PE(P-38:5)/PE(O-38:6)	-
		m/z 782.57+	4.30362e-09	40.4 ± 6.03	117 ± 6.3	0.34	PC(36:4)/PC(O-37:4)/PE(39:4)/PE(O-40:4)/PE(P-40:3)	PC(34:1)/PC(O-35:1)/PC(P-35:0)/PE(37:1)/PE(38:8)/PE(O-38:1)/PE(P-38:0)	PC(33:2)/PC(O-34:2)/PC(P-34:1)/PE(36:2)/PE(34:0)/PE(O-37:2)/PE(P-37:1)		m/z 749.51-	4.03711e-06	0.70 ± 0.09	2.56 ± 0.28	0.27	PI(28:2)	-
		m/z 783.57+	2.17548e-09	18.8 ± 2.8	55.2 ± 2.81	0.34	SM(d40:3)	SM(d38:0)	SM(d37:1)		m/z 750.53-	1.30393e-05	1.29 ± 0.21	4.48 ± 0.51	0.28	PE(P-38:4)	-
		m/z 784.58+	2.39781e-09	13 ± 1.66	36.3 ± 1.89	0.36	PC(36:3)/PC(P-37:2)/PE(39:3)/PE(40:10)/PE(O-40:3)/PE(P-40:2)	PC(34:0)/PC(O-35:0)/PE(37:0)/PE-NMe(36:0)/PE(38:7)/PE(O-38:0)	PC(33:1)/PC(O-34:1)/PC(P-34:0)/PE(36:1)/PE-NMe2(34:1)/PE(O-37:1)/PE(P-37:0)		m/z 751.53-	1.07591e-05	0.75 ± 0.09	2.4 ± 0.26	0.31	PI(28:1)/PI(P-29:0)	SM(d35:1)
		m/z 785.58+	3.64675e-09	4.94 ± 0.59	13.4 ± 0.72	0.36	SM(d40:2)	-	-		m/z 760.50-	2.89526e-05	3.59 ± 0.70	12.8 ± 1.58	0.27	PE(38:7)	-
		m/z 786.60+	9.55301e-07	10.8 ± 1.2	31.9 ± 2.87	0.33	-/PC(36:2)/PC(O-37:2)/PC(P-37:1)/PE(39:2)/PE(40:9)/PE(O-40:2)/PE(P-40:1)	PC(35:6)/PC(P-36:5)/PE(38:6)	PC(33:0)/PC(O-34:0)/PE(36:0)/PE(37:7)/PE(O-37:0)/PE(P-38:6)		m/z 761.50-	4.14589e-05	1.74 ± 0.33	5.73 ± 0.7	0.3	-	SM(d36:3)/PI(26:0)
		m/z 787.61+	1.30147e-06	4.99 ± 0.54	14.7 ± 1.35	0.33	SM(d40:1)	-	-		m/z 762.50-	9.58559e-06	1.02 ± 0.12	2.87 ± 0.29	0.35	PE 38a:6	-
		m/z 788.61+	1.51564e-06	5.51 ± 0.57	16.5 ± 1.56	0.33	-/PC(36:1)/PC(O-37:1)/PC(P-37:0)/PE(39:1)/PE(40:8)/PE(O-40:1)/PE(P-40:0)	PC(35:5)/PC(O-36:5)/PC(P-36:4)/PE(38:5)			m/z 764.51-	2.18067e-06	2.06 ± 0.36	5.66 ± 0.45	0.36	PE(38:5)	-
		m/z 789.62+	1.28376e-06	2.32 ± 0.24	6.81 ± 0.62	0.34	SM(d40:0)	-	-		m/z 765.52-	1.09482e-06	1.1 ± 0.15	2.89 ± 0.22	0.37	PI(29:1)/PI(O-30:1)/PI(P-30:0)	SM(d36:1)
		m/z 790.57+	5.77085e-11	1.31 ± 0.12	3.75 ± 0.17	0.35	PC(37:7)/PC(P-38:6)/PC(36:0)/PC(O-37:0)/PE(39:0)/PE(40:7)/PE(O-40:0)	PC(35:4)/PC(O-36:4)/PC(P-36:3)/-/PE(38:4)	PC(34:5)/PE(37:5)/PE(O-38:5)/PE(P-38:4)		m/z 766.53-	1.78668e-07	2.64 ± 0.40	8.56 ± 0.68	0.3	PE(38:4)	-
		m/z 792.57+	9.96524e-08	1.02 ± 0.14	2.58 ± 0.15	0.39	PC(37:6)/PC(O-38:6)/PC(P-38:5)/PE(40:6)	PC(35:3)/PC(O-36:3)/PC(P-36:2)/PE(38:3)	PC(34:4)/PC(O-35:4)/-/PE(37:4)/PE(O-38:4)/PE(P-38:3)		m/z 767.53-	4.01015e-07	1.29 ± 0.18	3.97 ± 0.32	0.32	PI(29:0)/PI(O-30:0)	SM(d36:0)
		m/z 794.58+	3.14249e-07	2.61 ± 0.34	5.88 ± 0.32	0.44	PC(37:5)/PC(O-38:5)/PC(P-38:4)/PE(40:5)	-/PC(35:2)/PC(O-36:2)/PC(P-36:1)/PE(38:2)/PE-NMe2(36:2)/PE(P-39:1)	PC(34:3)/PC(P-35:2)/PE(37:3)/PE(O-38:3)/PE(P-38:2)		m/z 768.53-	1.29744e-07	1.50 ± 0.20	5.04 ± 0.41	0.29	PE(38a:4)	-
		m/z 795.58+	1.93554e-07	1.35 ± 0.16	2.95 ± 0.15	0.46	-	SM(d39:1)	SM(d38:2)		m/z 769.55-	6.8619e-07	0.8 ± 0.09	2.36 ± 0.2	0.33	SM(d39:2)	-
		m/z 796.58+	1.78856e-08	3.7 ± 0.44	8.73 ± 0.42	0.42	PC(37:4)/PC(O-38:4)/PC(P-38:3)/PE(40:4)	PC(36:8)/-/PC(35:1)/PC(O-36:1)/PC(P-36:0)/PE(38:1)/PE(39:8)/PE(O-39:1)/PE(P-40:7)/PE(P-39:0)	PC(34:2)/PC(O-35:2)/PC(P-35:1)/PE-NMe(36:2)/PE(37:2)/PE(38:9)/PE(O-38:2)/PE(P-38:1)		m/z 770.55-	1.24159e-06	1.34 ± 0.15	3.68 ± 0.31	0.36	PE(38:2)	-
		m/z 797.58+	1.52573e-08	1.76 ± 0.21	4.09 ± 0.19	0.43	-	-	SM(d38:1)		m/z 774.50-	7.2567e-07	1.72 ± 0.23	4.5 ± 0.33	0.38	PS(35:1)	-
		m/z 798.57+	2.8673e-09	1.26 ± 0.13	3.28 ± 0.17	0.38	PC(37:3)/PC(O-38:3)/PC(P-38:2)/PE(40:3)	PC(36:7)/PC(35:0)/PC(O-36:0)/PE(38:0)/PE-NMe2(36:0)/PE(39:7)/PE(O-39:0)/PE(P-40:6)	PC(34:1)/PC(O-35:1)/PC(P-35:0)/PE(37:1)/PE(38:8)/PE(O-38:1)/PE(P-38:0)		m/z 776.53-	3.65438e-06	1.16 ± 0.12	2.99 ± 0.26	0.38	PE(O-40:6)/PE(P-40:5)	-
		m/z 802.56+	6.41926e-05	0.8 ± 0.14	1.65 ± 0.11	0.48	PC(38:8)/-/PC(37:1)/PC(O-38:1)/PC(P-38:0)/PE(40:1)/PE(P-41:0)	PC(36:5)/PE(39:5)/PE(O-40:5)/PE(P-40:4)	PC(35:6)/PC(P-36:5)/PE(38:6)		m/z 782.49-	0.000140948	2.26 ± 0.30	5.33 ± 0.58	0.42	PC(36:3)/PC(P-37:2)/PE(39:3)/PE(40:10)/PE(O-40:3)/PE(P-40:2)/PS(36:4)	PC(33:0)/PC(O-34:0)/PE(36:0)/PE(37:7)/PE(O-37:0)/PE(P-38:6)/PS(33:1)/PS(O-34:1)/PS(P-34:0)
		m/z 804.55+	3.08252e-06	3.22 ± 0.64	9.7 ± 0.85	0.33	PC(38:7)/PC(37:0)/PC(O-38:0)/PE(40:0)/PE(41:7)/PE(O-41:0)/PE(P-42:6)	PC(36:4)/PC(O-37:4)/PE(39:4)/PE(O-40:4)/PE(P-40:3)	PC(35:5)/PC(O-36:5)/PC(P-36:4)/PE(38:5)		m/z 783.49-	9.66759e-05	1.05 ± 0.13	2.5 ± 0.26	0.42	SM(d40:2)	-
		m/z 805.56+	1.18634e-06	1.61 ± 0.3	4.7 ± 0.37	0.34	-	SM(d40:3)	-		m/z 786.51-	1.10382e-05	2.19 ± 0.40	6.48 ± 0.64	0.33	PC(36:1)/PC(O-37:1)/PC(P-37:0)/PE(39:1)/PE(40:8)/PE(O-40:1)/PE(P-40:0)/PS(36:2)/PS(O-37:2)/PS(P-37:1)	PC(34:5)/PE(37:5)/PE(O-38:5)/PE(P-38:4)/PS(34:6)
		m/z 806.57+	6.38536e-06	5.84 ± 1.14	15.2 ± 1.21	0.38	PC(38:6)/PE(41:6)/PE(O-42:6)	PC(36:3)/PC(P-37:2)/PE(39:3)/PE(40:10)/PE(O-40:3)/PE(P-40:2)	PC(35:4)/PC(O-36:4)/PC(P-36:3)/-/PE(38:4)		m/z 787.52-	8.06832e-06	1.15 ± 0.19	3.47 ± 0.34	0.33	SM(d40:0)/PI(31:4)	PI(28:1)/PI(P-29:0)
		m/z 807.58+	1.13871e-06	3.02 ± 0.53	7.89 ± 0.55	0.38	-	SM(d40:2)	-		m/z 788.53-	2.02293e-05	5.23 ± 1.04	17.1 ± 1.93	0.3	PE(40:7)	-
		m/z 808.59+	1.28638e-08	14.3 ± 2.01	44.2 ± 2.86	0.32	PC(38:5)/PE(41:5)/PE(P-42:4)	-/PC(36:2)/PC(O-37:2)/PC(P-37:1)/PE(39:2)/PE(40:9)/PE(O-40:2)/PE(P-40:1)	PC(35:3)/PC(O-36:3)/PC(P-36:2)/PE(38:3)		m/z 789.53-	1.7951e-05	2.48 ± 0.48	7.86 ± 0.86	0.31	PI(31:3)	SM(d38:3)/PI(28:0)/PI(O-29:0)
		m/z 809.60+	5.72914e-09	7.29 ± 0.95	21.8 ± 1.32	0.33	-	SM(d40:1)	SM(d39:2)		m/z 790.53-	1.91115e-06	1.54 ± 0.24	4.77 ± 0.44	0.32	PE(40:6)	-
		m/z 810.60+	2.12589e-09	9.46 ± 1.04	28.3 ± 1.68	0.33	PC(38:4)/PE(41:4)/PE(42:11)/PE(O-42:4)	PC(36:1)/PC(O-37:1)/PC(P-37:0)/PE(39:1)/PE(40:8)/PE(O-40:1)/PE(P-40:0)	-/PC(35:2)/PC(O-36:2)/PC(P-36:1)/PE(38:2)/PE-NMe2(36:2)/PE(P-39:1)		m/z 792.54-	6.47254e-07	1.80 ± 0.29	5.94 ± 0.52	0.3	PE(40:5)	PC(34:2)/PC(O-35:2)/PC(P-35:1)/PE-NMe(36:2)/PE(37:2)/PE(38:9)/PE(O-38:2)/PE(P-38:1)/PS(34:3)/PS(P-35:2)
		m/z 811.61+	7.53905e-10	4.28 ± 0.43	12.8 ± 0.73	0.33	SM(d42:3)	SM(d40:0)	SM(d39:1)		m/z 793.54-	1.86213e-06	1.02 ± 0.13	2.93 ± 0.26	0.34	PI(31:1)/PI(O-32:1)/PI(P-32:0)	SM(d38:1)
		m/z 812.61+	4.46971e-09	2.7 ± 0.27	8.05 ± 0.51	0.33	PC(34:0)				m/z 794.54-	9.43288e-08	2.37 ± 0.34	7.41 ± 0.56	0.31	PS(P-38:4)	-
		m/z 813.68+	8.16373e-06	2.58 ± 0.31	10.3 ± 1.26	0.25	SM(d42:2)	-	-		m/z 795.55-	7.94074e-07	1.36 ± 0.18	3.73 ± 0.3	0.36	PI(31:0)/PI(O-32:0)	SM(d38:0)
		m/z 814.53+	9.69075e-10	1.04 ± 0.14	3.73 ± 0.23	0.27	-/PC(38:2)/PC(P-39:1)/PE(41:2)/PE(42:9)/PE(O-42:2)/PE(P-42:1)	PC(37:6)/PC(O-38:6)/PC(P-38:5)/PE(40:6)	PC(36:7)/PC(35:0)/PC(O-36:0)/PE(38:0)/PE-NMe2(36:0)/PE(39:7)/PE(O-39:0)/PE(P-40:6)		m/z 796.53-	1.59596e-06	1.56 ± 0.18	3.74 ± 0.28	0.41	PE(40:3)	-
		m/z 814.68+	1.13688e-06	1.47 ± 0.16	6.27 ± 0.68	0.23	-/PC(38:2)/PC(P-39:1)/PE(41:2)/PE(42:9)/PE(O-42:2)/PE(P-42:1)	PC(37:6)/PC(O-38:6)/PC(P-38:5)/PE(40:6)	PC(36:7)/PC(35:0)/PC(O-36:0)/PE(38:0)/PE-NMe2(36:0)/PE(39:7)/PE(O-39:0)/PE(P-40:6)		m/z 797.64-	0.00656454	3.23 ± 0.53	6.76 ± 1.03	0.47	SM(d41:2)	-
		m/z 815.69+	1.18613e-06	0.71 ± 0.08	2.69 ± 0.28	0.26	SM(d42:1)	-	-		m/z 798.64-	0.00477354	1.71 ± 0.26	3.56 ± 0.52	0.48	PE(40:2)	-
		m/z 816.56+	5.67277e-10	0.87 ± 0.1	2.91 ± 0.17	0.29	PC(39:8)/-/PC(38:1)/PC(O-39:1)/PC(P-39:0)/PE(41:1)/PE(42:8)/PE(O-42:1)/PE(P-42:0)	PC(37:5)/PC(O-38:5)/PC(P-38:4)/PE(40:5)	PC(36:6)/PE(39:6)/PE(O-40:6)/PE(P-40:5)		m/z 800.49-	3.75691e-06	1.23 ± 0.13	2.69 ± 0.2	0.45	PC(38:8)/-/PC(37:1)/PC(O-38:1)/PC(P-38:0)/PE(40:1)/PE(P-41:0)/PS(37:2)/PS(38:9)/PS(O-38:2)/PS(P-38:1)	PC(35:5)/PC(O-36:5)/PC(P-36:4)/PE(38:5)/PS(35:6)/PS(P-36:5)
		m/z 818.58+	7.35998e-08	0.84 ± 0.1	2.2 ± 0.14	0.38	PC(39:7)/PC(P-40:6)/PC(38:0)/PC(O-39:0)/-/PE-NMe(40:0)/PE(41:0)/PE(42:7)/PE(O-42:0)	PC(37:4)/PC(O-38:4)/PC(P-38:3)/PE(40:4)	PC(36:5)/PE(39:5)/PE(O-40:5)/PE(P-40:4)		m/z 802.51-	9.25319e-08	1.13 ± 0.12	2.68 ± 0.16	0.42	PC(38:7)/PC(37:0)/PC(O-38:0)/PE(40:0)/PE(41:7)/PE(O-41:0)/PE(P-42:6)/PS(37:1)/PS(38:8)/PS(O-38:1)/PS(P-38:0)	PC(35:4)/PC(O-36:4)/PC(P-36:3)/-/PE(38:4)/PS(35:5)/PS(O-36:5)/PS(P-36:4)
		m/z 822.61+	2.4027e-09	0.88 ± 0.08	2.25 ± 0.12	0.39	PC(39:5)/PC(O-40:5)/PC(P-40:4)/PE(42:5)	PC(38:9)/-/PC(37:2)/PC(O-38:2)/PC(P-38:1)/PE(40:2)	PC(36:3)/PC(P-37:2)/PE(39:3)/PE(40:10)/PE(O-40:3)/PE(P-40:2)		m/z 808.50-	1.4485e-06	1.90 ± 0.28	5.21 ± 0.42	0.36	PC(38:4)/PE(41:4)/PE(42:11)/PE(O-42:4)/PS(38:5)	PC(36:8)/-/PC(35:1)/PC(O-36:1)/PC(P-36:0)/PE(38:1)/PE(39:8)/PE(O-39:1)/PE(P-40:7)/PE(P-39:0)/PS(35:2)/PS(O-36:2)/PS(P-36:1)
		m/z 828.54+	1.69968e-05	1.02 ± 0.18	2.44 ± 0.19	0.42	PC(40:9)/PC(39:2)/PC(O-40:2)/PC(P-40:1)/PE(42:2)	PC(38:6)/-/PE(41:6)/PE(O-42:6)	PC(37:7)/PC(P-38:6)/PC(36:0)/PC(O-37:0)/PE(39:0)/PE(40:7)/PE(O-40:0)		m/z 809.50-	4.47783e-06	1.01 ± 0.14	2.64 ± 0.22	0.38	SM(d42:3)/PI(32:0)/PI(O-33:0)	PI(30:4)
		m/z 830.57+	1.68413e-06	2.92 ± 0.61	9.72 ± 0.87	0.3	PC(40:8)/PC(39:1)/PC(O-40:1)/PC(P-40:0)/PE(42:1)	PC(38:5)/PE(41:5)/PE(P-42:4)	PC(37:6)/PC(O-38:6)/PC(P-38:5)/PE(40:6)		m/z 810.51-	4.59673e-06	3.93 ± 0.58	10.3 ± 0.89	0.38	PC(38:3)/PE(42:10)/PE(41:3)/PE(P-42:2)/PS(38:4)	PC(36:7)/PC(35:0)/PC(O-36:0)/PE(38:0)/PE-NMe2(36:0)/PE(39:7)/PE(O-39:0)/PE(P-40:6)/PS(35:1)/PS(36:8)/PS(O-36:1)/PS(P-36:0)
		m/z 831.58+	8.45697e-07	1.54 ± 0.31	5.04 ± 0.42	0.3					m/z 811.52-	2.5526e-06	1.79 ± 0.27	4.84 ± 0.4	0.37	SM(d42:2)	PI(30:3)
		m/z 832.59+	5.53524e-07	3.66 ± 0.59	11.5 ± 0.97	0.31	PC(40:7)/PC(39:0)/PC(O-40:0)/PE(42:0)/PE-NMe2(40:0)	PC(38:4)/-/PE(41:4)/PE(42:11)/PE(O-42:4)			m/z 812.52-	1.4731e-05	1.46 ± 0.23	4.11 ± 0.41	0.35	PS(38a:3)	-
		m/z 833.62+	1.19171e-09	2.64 ± 0.32	8.07 ± 0.45	0.32	-	SM(d42:3)			m/z 814.54-	1.17311e-06	1.15 ± 0.19	4.22 ± 0.41	0.27	PC(39:8)/-/PC(38:1)/PC(O-39:1)/PC(P-39:0)/PE(41:1)/PE(42:8)/PE(O-42:1)/PE(P-42:0)/PS(38:2)/PS(P-39:1)	PC(36:5)/PE(39:5)/PE(O-40:5)/PE(P-40:4)/PS(36:6)
		m/z 834.61+	8.03734e-10	2.98 ± 0.33	9.63 ± 0.56	0.3	PC(40:6)/PE(43:6)	PC(38:3)/PE(42:10)/PE(41:3)/PE(P-42:2)			m/z 815.54-	9.06733e-05	2.08 ± 0.29	9.51 ± 1.47	0.21	SM(d42:0)/PI(33:4)/PI(O-34:4)/PI(P-34:3)	PI(30:1)/PI(O-31:1)/PI(P-31:0)
		m/z 835.67+	3.58975e-10	6.66 ± 0.68	24.9 ± 1.57	0.26	-	SM(d42:2)	-		m/z 816.54-	2.75728e-05	1.45 ± 0.18	5.39 ± 0.7	0.26	Su (d18:2/C19:1)	PC(36:4)/PC(O-37:4)/PE(39:4)/PE(O-40:4)/PE(P-40:3)/PS(36:5)
		m/z 836.66+	8.76707e-11	4.31 ± 0.4	16.1 ± 0.94	0.26	PC(40:5)/PE(44:12)	-/PC(38:2)/PC(P-39:1)/PE(41:2)/PE(42:9)/PE(O-42:2)/PE(P-42:1)	PC(37:3)/PC(O-38:3)/PC(P-38:2)/PE(40:3)		m/z 817.53-	0.00067204	0.91 ± 0.13	2.19 ± 0.29	0.41	PI(33:3)/PI(O-34:3)/PI(P-34:2)	SM(d40:3)/PI(30:0)/PI(O-31:0)
		m/z 837.67+	3.99158e-10	2.25 ± 0.22	7.19 ± 0.41	0.31	-	SM(d42:1)	SM(d41:2)		m/z 824.51-	1.63578e-07	1.07 ± 0.12	2.41 ± 0.13	0.44	PC(40:10)/PC(39:3)/PC(O-40:3)/PC(P-40:2)/PE(42:3)/PS(39:4)/PS(O-40:4)/PS(P-40:3)	PC(37:7)/PC(P-38:6)/PC(36:0)/PC(O-37:0)/PE(39:0)/PE(40:7)/PE(O-40:0)/PS(36:1)/PS(O-37:1)/PS(P-37:0)
		m/z 838.65+	4.71132e-10	1.28 ± 0.12	3.8 ± 0.2	0.33	PC(40:4)/PE(43:4)	PC(39:8)/PC(38:1)/PC(O-39:1)/PC(P-39:0)/PE(41:1)/PE(42:8)/PE(O-42:1)/PE(P-42:0)	PC(38:9)/-/PC(37:2)/PC(O-38:2)/PC(P-38:1)/PE(40:2)		m/z 834.51-	5.64588e-06	1.28 ± 0.15	3.4 ± 0.31	0.37	PC(40:5)/PE(44:12)/PS(40:6)	PC(38:9)/-/PC(37:2)/PC(O-38:2)/PC(P-38:1)/PE(40:2)/PS(37:3)/PS(O-38:3)/PS(P-38:2)
		m/z 840.54+	2.09797e-06	2.49 ± 0.5	7.83 ± 0.69	0.31	PE(44:10)/PC(40:3)	PC(39:7)/PC(P-40:6)/PC(38:0)/PC(O-39:0)/PE-NMe(40:0)/PE(41:0)/PE(42:7)/PE(O-42:0)	PC(38:8)/-/PC(37:1)/PC(O-38:1)/PC(P-38:0)/PE(40:1)/PE(P-41:0)		m/z 836.53-	3.41647e-06	2.75 ± 0.45	10 ± 1.08	0.27	PC(40:4)/PE(43:4)/PS(40:5)	PC(38:8)/-/PC(37:1)/PC(O-38:1)/PC(P-38:0)/PE(40:1)/PE(P-41:0)/PS(37:2)/PS(38:9)/PS(O-38:2)/PS(P-38:1)
		m/z 841.54+	1.50836e-06	1.19 ± 0.22	3.68 ± 0.32	0.32	SM(d44:2)	-	-		m/z 837.54-	5.68637e-06	1.5 ± 0.24	5.14 ± 0.55	0.29	PI(34:0)/PI(O-35:0)	PI(32:4)
		m/z 842.54+	7.05307e-07	1.34 ± 0.22	4.05 ± 0.33	0.33	PC(40:2)/PE(43:2)	PC(39:6)/PC(O-40:6)/PC(P-40:5)/PE(42:6)			m/z 838.54-	3.42562e-06	1.91 ± 0.37	6.49 ± 0.64	0.29	PE(44:10)/PC(40:3)/PS(40:4)	PC(38:7)/PC(37:0)/PC(O-38:0)/PE(40:0)/PE(41:7)/PE(O-41:0)/PE(P-42:6)/PS(37:1)/PS(38:8)/PS(O-38:1)/PS(P-38:0)
		m/z 856.58+	5.69889e-07	1.06 ± 0.18	3.42 ± 0.28	0.31	PC(42:9)/PC(41:2)/PC(O-42:2)/PC(P-42:1)/PE(44:2)	PC(40:6)/PE(43:6)	PC(39:7)/PC(P-40:6)/PC(38:0)/PC(O-39:0)/-/PE-NMe(40:0)/PE(41:0)/PE(42:7)/PE(O-42:0)		m/z 839.55-	3.1547e-05	1.31 ± 0.23	3.51 ± 0.35	0.37	SM(d44:2)/PI(35:6)/PI(P-36:5)	PI(32:3)/PI(P-33:2)
		m/z 857.59+	8.35517e-07	0.58 ± 0.09	1.81 ± 0.15	0.32					m/z 840.55-	2.65141e-05	1.04 ± 0.13	2.46 ± 0.23	0.42	PC(40:2)/PE(43:2)/PS(40:3)	PC(38:6)/-/PE(41:6)/PE(O-42:6)/PS(38:7)/PS(37:0)/PS(O-38:0)
		m/z 858.60+	3.22409e-06	1.43 ± 0.25	4.2 ± 0.37	0.34	PC(42:8)/PC(41:1)/PC(O-42:1)/PC(P-42:0)/PE(44:1)	PC(40:5)/PE(44:12)	PC(39:6)/PC(O-40:6)/PC(P-40:5)/PE(42:6)		m/z 846.53-	2.20079e-06	0.75 ± 0.08	3.19 ± 0.36	0.23	PS(41a:7)	-
		m/z 859.61+	1.21728e-06	0.79 ± 0.11	2.29 ± 0.19	0.34					m/z 857.51-	2.5919e-06	2.23 ± 0.33	5.69 ± 0.45	0.39	PI(36:4)	PI(33:1)/PI(O-34:1)/PI(P-34:0)
		m/z 860.61+	2.14217e-09	0.8 ± 0.08	2.46 ± 0.14	0.32	PC(42:7)/PC(41:0)/PC(O-42:0)/PE(44:0)	PC(40:4)/PE(43:4)	PC(39:5)/PC(O-40:5)/PC(P-40:4)/PE(42:5)		m/z 858.52-	6.65851e-07	2.05 ± 0.29	5.78 ± 0.46	0.35	Su (d18:2/C22:1)	-
		m/z 866.56+	3.77507e-06	0.81 ± 0.14	2.56 ± 0.24	0.31	PC(42:4)	PC(40:1)/PC(P-41:0)/PE(43:1)/PE(44:8)	PC(40:9)/PC(39:2)/PC(O-40:2)/PC(P-40:1)/PE(42:2)		m/z 859.53-	1.93914e-05	1.89 ± 0.25	4.13 ± 0.33	0.45	PI(36:3)/PI(P-37:2)	PI(33:0)/PI(O-34:0)
		m/z 868.56+	8.20674e-07	0.62 ± 0.08	1.96 ± 0.17	0.31	PC(42:3)	PC(41:7)/PC(P-42:6)/PC(40:0)/PC(O-41:0)/PE(43:0)/PE(44:7)			m/z 860.54-	3.22923e-06	1.49 ± 0.18	3.52 ± 0.27	0.42	PS(42:7)	-
		m/z 909.57+	6.12106e-08	0.74 ± 0.09	2.03 ± 0.13	0.36					m/z 868.48-	3.77314e-05	1.07 ± 0.14	2.19 ± 0.16	0.48	PC(42:2)/PS(42:3)	PC(40:6)/PE(43:6)/PS(40:7)/PS(39:0)/PS(O-40:0)
		m/z 931.55+	5.5779e-06	1.16 ± 0.18	3.63 ± 0.36	0.32					m/z 870.53-	1.53161e-06	1.13 ± 0.13	2.84 ± 0.22	0.39	PC(42:1)/PS(42:2)	PC(40:5)/PE(44:12)/PS(40:6)
		m/z 932.56+	1.14882e-06	0.71 ± 0.1	2.08 ± 0.18	0.34	-	-	PC(44:4)		m/z 871.54-	5.5266e-07	1.30 ± 0.15	3.07 ± 0.21	0.42	PI(37:4)/PI(O-38:4)/PI(P-38:3)	PI(34:1)/PI(O-35:1)/PI(P-35:0)
											m/z 872.55-	2.31047e-06	1.94 ± 0.24	7.55 ± 0.83	0.25	PC(42:0)/PS(42:1)	PC(40:4)/PE(43:4)/PS(40:5)
											m/z 873.55-	1.07543e-06	1.35 ± 0.15	4.29 ± 0.4	0.31	PI(37:3)/PI(O-38:3)/PI(P-38:2)	PI(34:0)/PI(O-35:0)
											m/z 874.55-	1.58948e-06	0.93 ± 0.08	2.47 ± 0.21	0.37	PC(43:6)/PS(42:0)	PE(44:10)/PC(40:3)/PS(40:4)
											m/z 883.54-	4.12502e-06	6.07 ± 1.04	14.1 ± 0.93	0.42	PI(38:5)	-
											m/z 884.55-	2.19757e-06	4.16 ± 0.60	9.84 ± 0.7	0.42	PC(44:8)/PC(43:1)/PE(46:1)/PS(43:2)	PC(41:5)/PC(P-42:4)/PE(44:5)/PS(41:6)/PS(O-42:6)
											m/z 885.55-	1.21003e-07	29.7 ± 3.83	86 ± 6.35	0.34	PI(38:4)	PI(35:1)/PI(36:8)/PI(O-36:1)/PI(P-36:0)
											m/z 886.55-	1.20565e-07	15.2 ± 1.96	44.7 ± 3.35	0.34	PC(44:7)/PC(43:0)/PS(43:1)/PS(44:8)	PC(42:11)/PC(41:4)/PC(O-42:4)/PE(44:4)/PS(41:5)/PS(P-42:4)
											m/z 887.56-	8.55298e-06	11.8 ± 1.60	27.5 ± 2.25	0.43	PI(38:3)	PI(35:0)/PI(36:7)/PI(O-36:0)
											m/z 888.56-	5.00081e-05	5.15 ± 0.68	10.7 ± 0.91	0.47	PE 48a:12	-
											m/z 889.57-	6.92917e-05	1.98 ± 0.24	3.99 ± 0.33	0.49	-	-
											m/z 898.57-	5.50589e-06	1.09 ± 0.13	3.08 ± 0.3	0.35	PI(38:2)/PI(P-39:1)	PI(36:6)
											m/z 925.65-	4.43279e-05	0.77 ± 0.12	2.58 ± 0.32	0.29	PI(41:5)/PI(P-42:4)	PI(38:2)/PI(P-39:1)
											m/z 943.52-	1.32105e-07	1.01 ± 0.16	2.95 ± 0.2	0.34	PI(42:3)	PI(40:7)/PI(39:0)/PI(O-40:0)/Archaetidylglycerol-myo-inositol
											m/z 963.72-	0.0026647	1.21 ± 0.23	2.43 ± 0.28	0.49	PI(43:0)/PI(44:7)	PI(41:4)/PI(42:11)/PI(O-42:4)

## Sheet: Table S8
Supplementary data Table S8. Differentially abundant lipids in MV and Exo from large and small follicles in cows
		Differentially abundant m/z features are shown (P<0.01)
total n=511		Normalized peak height of lipid species					MV - microvesicles
Lipid ions	p-value	Exo LF	Exo SF	MV LF	MV SF		Exo - exsosomes
m/z 753.58+	1.23586e-08	2,659 (a)	9,375 (c)	2,647 (a)	6,303 (b)		LF - large follicles
m/z 757.55+	1.23586e-08	4,675 (a)	17,849 (b)	5,464 (a)	16,965 (b)		SF - small follicles
m/z 751.56+	1.23586e-08	0,885 (a)	2,574 (c)	0,758 (a)	1,666 (b)
m/z 729.54+	1.31177e-08	1,170 (a)	4,064 (c)	1,259 (a)	3,098 (b)
m/z 756.55+	1.5355e-08	10,845 (a)	41,269 (b)	12,925 (a)	40,072 (b)
m/z 814.53+	4.9163e-08	1,136 (a)	3,193 (b)	0,962 (a)	4,267 (c)
m/z 152.20-	4.9163e-08	158,677 (b)	113,826 (a)	258,345 (c)	106,718 (a)
m/z 728.53+	4.9163e-08	2,684 (a)	9,497 (c)	3,274 (a)	7,712 (b)
m/z 723.53+	5.1924e-08	1,809 (a)	4,981 (c)	1,700 (a)	3,485 (b)
m/z 264.17+	5.1924e-08	0,302 (a)	0,413 (a)	2,535 (b)	2,169 (b)
m/z 742.54+	5.1924e-08	1,845 (a)	4,989 (b)	2,089 (a)	4,303 (b)
m/z 836.66+	5.1924e-08	4,693 (a)	17,670 (b)	3,998 (a)	14,679 (b)
m/z 724.53+	5.1924e-08	1,065 (a)	2,887 (c)	1,065 (a)	2,004 (b)
m/z 750.56+	5.1924e-08	0,766 (a)	2,461 (c)	0,674 (a)	1,513 (b)
m/z 672.42+	8.5379e-08	1,677 (a)	1,564 (a)	5,671 (b)	1,855 (a)
m/z 816.56+	8.5379e-08	0,915 (a)	2,584 (b)	0,842 (a)	3,254 (c)
m/z 835.67+	9.46433e-08	7,419 (a)	27,630 (b)	6,030 (a)	22,326 (b)
m/z 743.55+	9.54525e-08	0,902 (a)	2,355 (c)	0,981 (a)	1,914 (b)
m/z 399.14-	9.90264e-08	6,273 (ab)	7,422 (b)	3,297 (a)	15,358 (c)
m/z 401.14-	1.00329e-07	2,247 (ab)	2,761 (b)	1,377 (a)	5,575 (c)
m/z 457.08-	1.1526e-07	1,784 (a)	2,072 (a)	1,109 (a)	5,045 (b)
m/z 740.54+	1.31609e-07	1,672 (a)	4,480 (c)	1,858 (a)	3,544 (b)
m/z 790.57+	1.38118e-07	1,379 (a)	3,888 (b)	1,264 (a)	3,617 (b)
m/z 725.55+	1.74087e-07	29,485 (a)	93,921 (c)	30,679 (a)	62,125 (b)
m/z 138.81+	1.74087e-07	4,564 (c)	2,468 (a)	3,227 (b)	2,723 (ab)
m/z 771.57+	1.74087e-07	1,271 (a)	3,057 (b)	1,416 (a)	2,885 (b)
m/z 726.55+	2.66387e-07	12,791 (a)	41,068 (c)	13,629 (a)	26,933 (b)
m/z 837.67+	2.69817e-07	2,335 (a)	7,727 (b)	2,190 (a)	6,672 (b)
m/z 860.61+	2.91223e-07	0,820 (a)	2,193 (b)	0,788 (a)	2,730 (b)
m/z 697.51+	3.28594e-07	1,447 (a)	4,833 (c)	1,669 (a)	3,144 (b)
m/z 741.54+	3.42925e-07	0,940 (a)	2,530 (b)	1,103 (a)	2,178 (b)
m/z 108.08-	3.47605e-07	8,421 (a)	8,253 (a)	24,399 (b)	6,471 (a)
m/z 770.57+	3.68086e-07	2,659 (a)	6,912 (b)	3,131 (a)	6,712 (b)
m/z 767.56+	3.9416e-07	0,913 (a)	2,241 (b)	0,861 (a)	2,086 (b)
m/z 838.65+	5.43754e-07	1,303 (a)	3,987 (b)	1,262 (a)	3,624 (b)
m/z 515.02-	5.96899e-07	1,168 (a)	1,293 (a)	0,795 (a)	3,452 (b)
m/z 727.56+	6.44278e-07	4,309 (a)	13,458 (c)	4,537 (a)	8,572 (b)
m/z 257.16+	6.64872e-07	7,212 (c)	2,296 (a)	5,755 (bc)	5,436 (b)
m/z 151.38-	7.88443e-07	40,300 (a)	30,291 (a)	79,597 (b)	28,276 (a)
m/z 774.50-	7.88443e-07	2,353 (a)	5,246 (c)	1,193 (a)	3,759 (b)
m/z 834.61+	8.46171e-07	2,964 (a)	9,193 (b)	3,000 (a)	10,070 (b)
m/z 814.68+	8.46171e-07	1,661 (a)	7,891 (c)	1,320 (a)	4,653 (b)
m/z 722.50-	9.705e-07	0,989 (ab)	3,332 (c)	0,459 (a)	1,893 (b)
m/z 808.50-	9.705e-07	2,729 (ab)	6,136 (c)	1,224 (a)	4,285 (b)
m/z 264.14-	9.78201e-07	2,469 (a)	6,797 (b)	2,330 (a)	5,462 (b)
m/z 783.57+	9.90523e-07	17,499 (a)	51,671 (b)	19,986 (a)	58,883 (b)
m/z 776.58+	9.90523e-07	0,945 (a)	2,939 (c)	0,903 (a)	2,078 (b)
m/z 856.58+	9.90523e-07	1,011 (a)	2,700 (b)	1,105 (a)	4,152 (c)
m/z 280.18+	9.90523e-07	0,555 (a)	0,790 (a)	1,305 (a)	4,992 (b)
m/z 833.62+	9.90523e-07	2,745 (a)	7,732 (b)	2,554 (a)	8,424 (b)
m/z 325.27-	9.90523e-07	42,495 (a)	30,493 (a)	128,127 (b)	27,403 (a)
m/z 811.61+	9.90523e-07	4,348 (a)	12,897 (b)	4,227 (a)	12,889 (b)
m/z 766.53-	9.90523e-07	3,762 (a)	9,844 (c)	1,713 (a)	7,283 (b)
m/z 266.14-	1.02508e-06	4,779 (a)	12,686 (b)	5,021 (a)	11,387 (b)
m/z 932.56+	1.07935e-06	0,731 (a)	1,631 (b)	0,693 (a)	2,539 (c)
m/z 857.59+	1.14028e-06	0,565 (a)	1,425 (b)	0,609 (a)	2,197 (c)
m/z 265.14-	1.14028e-06	37,823 (a)	106,453 (b)	34,132 (a)	94,075 (b)
m/z 768.53-	1.1726e-06	2,081 (a)	5,784 (c)	1,032 (a)	4,298 (b)
m/z 355.17+	1.21797e-06	2,256 (c)	1,108 (a)	2,132 (bc)	1,806 (b)
m/z 794.54-	1.21797e-06	3,317 (a)	8,321 (b)	1,581 (a)	6,514 (b)
m/z 769.55-	1.24012e-06	1,026 (a)	2,810 (c)	0,613 (a)	1,924 (b)
m/z 813.68+	1.32809e-06	3,057 (a)	13,461 (c)	2,199 (a)	7,228 (b)
m/z 782.57+	1.32809e-06	37,753 (a)	109,580 (b)	42,657 (a)	125,896 (b)
m/z 943.52-	1.32809e-06	1,407 (a)	2,604 (b)	0,695 (a)	3,303 (b)
m/z 151.65-	1.32809e-06	4,324 (b)	3,795 (b)	1,200 (a)	4,759 (b)
m/z 816.54-	1.33284e-06	1,969 (ab)	7,162 (c)	1,021 (a)	3,623 (b)
m/z 798.57+	1.34001e-06	1,243 (a)	3,119 (b)	1,279 (a)	3,457 (b)
m/z 188.13-	1.34001e-06	115,733 (b)	26,201 (a)	15,962 (a)	19,175 (a)
m/z 435.12-	1.35483e-06	1,625 (a)	2,466 (a)	1,367 (a)	4,649 (b)
m/z 909.57+	1.36279e-06	0,663 (a)	1,767 (b)	0,810 (a)	2,298 (b)
m/z 810.60+	1.36279e-06	9,521 (a)	27,276 (b)	9,422 (a)	29,425 (b)
m/z 815.69+	1.36279e-06	0,794 (a)	3,324 (c)	0,647 (a)	2,059 (b)
m/z 809.60+	1.38988e-06	7,041 (a)	20,187 (b)	7,507 (a)	23,493 (b)
m/z 660.09-	1.38988e-06	2,479 (a)	0,931 (a)	9,856 (b)	1,177 (a)
m/z 784.58+	1.39922e-06	12,732 (a)	35,027 (b)	13,403 (a)	37,689 (b)
m/z 842.54+	1.39922e-06	1,358 (a)	3,244 (b)	1,328 (a)	4,872 (c)
m/z 768.56+	1.39922e-06	3,563 (a)	9,282 (b)	4,101 (a)	9,985 (b)
m/z 304.07-	1.45418e-06	6,292 (b)	6,602 (b)	2,515 (a)	7,811 (b)
m/z 809.50-	1.46813e-06	1,438 (ab)	3,147 (c)	0,665 (a)	2,144 (b)
m/z 808.59+	1.46813e-06	13,906 (a)	39,890 (b)	14,678 (a)	48,528 (b)
m/z 868.56+	1.52064e-06	0,622 (a)	1,562 (b)	0,633 (a)	2,372 (c)
m/z 811.52-	1.53674e-06	2,529 (ab)	5,719 (c)	1,187 (a)	3,967 (b)
m/z 100.83-	1.56638e-06	6,568 (c)	2,418 (a)	4,683 (b)	3,422 (ab)
m/z 700.51-	1.58976e-06	1,291 (ab)	3,598 (c)	0,935 (a)	2,064 (b)
m/z 830.57+	1.58976e-06	2,696 (a)	7,495 (b)	3,109 (a)	11,957 (c)
m/z 832.59+	1.60173e-06	3,688 (a)	9,292 (b)	3,638 (a)	13,769 (c)
m/z 767.53-	1.60173e-06	1,815 (a)	4,568 (c)	0,865 (a)	3,377 (b)
m/z 822.61+	1.60173e-06	0,912 (a)	2,264 (b)	0,860 (a)	2,246 (b)
m/z 739.56+	1.60173e-06	1,716 (a)	4,640 (b)	1,763 (a)	2,730 (a)
m/z 324.68-	1.61269e-06	2,778 (b)	2,654 (b)	1,196 (a)	2,851 (b)
m/z 812.61+	1.62195e-06	2,814 (a)	8,475 (b)	2,616 (a)	7,644 (b)
m/z 566.34+	1.62276e-06	0,748 (a)	1,651 (b)	1,146 (ab)	2,609 (c)
m/z 303.08-	1.62276e-06	18,660 (b)	15,702 (b)	6,886 (a)	17,731 (b)
m/z 815.54-	1.69253e-06	2,839 (ab)	13,306 (c)	1,448 (a)	5,729 (b)
m/z 750.53-	1.96537e-06	1,954 (ab)	5,682 (c)	0,740 (a)	3,285 (b)
m/z 831.58+	1.96537e-06	1,442 (a)	4,018 (b)	1,625 (a)	6,075 (c)
m/z 931.55+	2.02015e-06	1,171 (a)	2,714 (b)	1,155 (a)	4,550 (c)
m/z 769.56+	2.02211e-06	1,778 (a)	4,425 (b)	1,922 (a)	4,692 (b)
m/z 785.58+	2.0383e-06	4,851 (a)	13,295 (b)	5,032 (a)	13,640 (b)
m/z 650.44+	2.0383e-06	1,882 (a)	2,512 (a)	5,864 (b)	1,952 (a)
m/z 925.65-	2.0383e-06	1,143 (ab)	3,392 (c)	0,464 (a)	1,788 (b)
m/z 151.13-	2.0383e-06	1758 (c)	1185 (a)	999,372 (a)	1477 (b)
m/z 381.13+	2.04221e-06	2,795 (a)	1,654 (a)	3,507 (a)	9,607 (b)
m/z 810.51-	2.08645e-06	5,500 (ab)	12,241 (c)	2,632 (a)	8,391 (b)
m/z 860.54-	2.08645e-06	1,943 (ab)	4,129 (c)	1,126 (a)	2,925 (b)
m/z 764.57+	2.1394e-06	0,980 (a)	2,883 (c)	0,932 (a)	1,966 (b)
m/z 795.55-	2.14501e-06	1,830 (a)	4,297 (c)	0,970 (a)	3,166 (b)
m/z 303.83-	2.16936e-06	1,607 (b)	1,898 (bc)	0,489 (a)	2,495 (c)
m/z 303.69-	2.25417e-06	2,871 (b)	2,977 (b)	0,928 (a)	3,708 (b)
m/z 339.15-	2.54289e-06	2,411 (a)	3,654 (b)	1,671 (a)	4,621 (b)
m/z 544.35+	2.54289e-06	2,094 (a)	5,250 (b)	2,823 (a)	6,031 (b)
m/z 766.55+	2.54289e-06	1,649 (a)	3,884 (b)	1,434 (a)	3,973 (b)
m/z 748.52-	2.57845e-06	1,555 (ab)	5,091 (c)	0,690 (a)	2,908 (b)
m/z 874.55-	2.7678e-06	1,156 (a)	2,912 (c)	0,756 (a)	2,035 (b)
m/z 379.16-	2.7678e-06	9,369 (a)	22,164 (b)	6,134 (a)	33,677 (c)
m/z 770.55-	2.8386e-06	1,648 (a)	4,336 (c)	1,086 (a)	3,037 (b)
m/z 751.53-	2.8386e-06	1,037 (ab)	3,009 (c)	0,527 (a)	1,803 (b)
m/z 776.53-	2.8386e-06	1,467 (ab)	3,574 (c)	0,906 (a)	2,421 (b)
m/z 749.51-	2.91995e-06	0,974 (ab)	3,171 (c)	0,474 (a)	1,961 (b)
m/z 707.54+	2.91995e-06	0,876 (a)	3,963 (c)	1,001 (a)	2,303 (b)
m/z 818.58+	2.91995e-06	0,905 (a)	1,971 (b)	0,789 (a)	2,447 (b)
m/z 736.57+	2.91995e-06	1,206 (a)	5,918 (c)	1,219 (a)	3,231 (b)
m/z 706.54+	2.95117e-06	2,080 (a)	9,740 (c)	2,439 (a)	5,403 (b)
m/z 841.54+	2.98958e-06	1,227 (a)	2,932 (b)	1,161 (a)	4,435 (c)
m/z 307.21-	3.12337e-06	3,262 (a)	4,930 (b)	2,845 (a)	4,822 (b)
m/z 380.17-	3.14789e-06	1,499 (a)	3,095 (b)	1,130 (a)	4,514 (c)
m/z 824.51-	3.14789e-06	1,329 (a)	2,611 (b)	0,872 (a)	2,227 (b)
m/z 139.82+	3.14789e-06	2,658 (b)	1,383 (a)	1,707 (a)	1,605 (a)
m/z 802.51-	3.27156e-06	1,373 (a)	2,883 (b)	0,929 (a)	2,478 (b)
m/z 377.17-	3.27156e-06	27,290 (a)	64,198 (b)	17,248 (a)	97,024 (c)
m/z 796.58+	3.46575e-06	3,538 (a)	8,286 (b)	3,847 (a)	9,190 (b)
m/z 151.58-	3.65049e-06	4,330 (bc)	3,585 (b)	1,608 (a)	5,414 (c)
m/z 797.58+	3.68848e-06	1,659 (a)	3,940 (b)	1,851 (a)	4,254 (b)
m/z 840.54+	3.80705e-06	2,545 (a)	6,193 (b)	2,453 (a)	9,478 (c)
m/z 749.58+	3.83336e-06	0,999 (a)	3,299 (c)	1,026 (a)	1,952 (b)
m/z 378.17-	4.06813e-06	3,776 (a)	8,780 (b)	2,504 (a)	12,965 (c)
m/z 731.60+	4.06813e-06	1,441 (a)	5,594 (b)	1,071 (a)	2,304 (a)
m/z 846.53-	4.17229e-06	0,996 (a)	3,918 (c)	0,545 (a)	2,472 (b)
m/z 150.12-	4.1775e-06	1598 (c)	1097 (a)	986,188 (a)	1371 (b)
m/z 792.54-	4.21487e-06	2,570 (a)	6,797 (b)	1,175 (a)	5,097 (b)
m/z 765.52-	4.21657e-06	1,455 (a)	3,302 (b)	0,805 (a)	2,494 (b)
m/z 789.62+	4.21657e-06	2,330 (a)	8,078 (c)	2,314 (a)	5,545 (b)
m/z 743.53-	4.21657e-06	3,210 (ab)	7,065 (c)	1,646 (a)	5,181 (b)
m/z 258.18+	4.26402e-06	2,300 (b)	0,954 (a)	1,924 (ab)	3,704 (c)
m/z 866.56+	4.34519e-06	0,862 (a)	1,990 (b)	0,777 (a)	3,134 (c)
m/z 735.57+	4.72875e-06	4,485 (a)	22,938 (c)	4,350 (a)	12,678 (b)
m/z 796.53-	5.00546e-06	2,025 (a)	4,251 (b)	1,182 (a)	3,247 (b)
m/z 852.55-	5.27867e-06	2,270 (b)	3,492 (c)	1,144 (a)	2,557 (b)
m/z 840.55-	5.99099e-06	1,445 (ab)	2,963 (c)	0,721 (a)	1,977 (b)
m/z 734.57+	5.99099e-06	10,467 (a)	52,650 (c)	10,179 (a)	29,801 (b)
m/z 313.16+	6.15962e-06	1,828 (c)	0,840 (a)	1,603 (bc)	1,337 (b)
m/z 140.16+	6.20079e-06	4,884 (bc)	2,302 (a)	3,331 (ab)	6,426 (c)
m/z 321.18+	6.20079e-06	13,461 (c)	3,294 (a)	8,218 (b)	7,739 (b)
m/z 373.20+	6.27278e-06	2,387 (b)	1,043 (a)	2,341 (b)	1,885 (b)
m/z 886.55-	6.45131e-06	18,463 (a)	48,588 (b)	12,501 (a)	40,869 (b)
m/z 423.12+	6.89624e-06	42,030 (a)	24,194 (a)	30,069 (a)	67,490 (b)
m/z 742.53-	7.12829e-06	6,503 (ab)	14,919 (c)	3,367 (a)	11,066 (bc)
m/z 805.56+	7.12829e-06	1,627 (a)	3,902 (b)	1,599 (a)	5,512 (c)
m/z 885.55-	7.12829e-06	36,073 (a)	92,899 (b)	24,472 (a)	79,136 (b)
m/z 509.10-	7.62075e-06	2,796 (a)	1,914 (a)	15,863 (b)	2,307 (a)
m/z 748.58+	8.07533e-06	2,221 (a)	7,340 (b)	2,324 (a)	4,353 (a)
m/z 282.19+	8.11437e-06	1,184 (a)	1,549 (a)	0,910 (a)	2,763 (b)
m/z 804.55+	8.13507e-06	3,179 (a)	7,767 (b)	3,267 (a)	11,635 (c)
m/z 814.54-	8.16109e-06	1,760 (a)	4,833 (b)	0,656 (a)	3,616 (b)
m/z 834.51-	8.74984e-06	1,711 (ab)	3,997 (c)	0,923 (a)	2,808 (b)
m/z 812.52-	8.76223e-06	2,171 (ab)	4,913 (c)	0,882 (a)	3,311 (b)
m/z 425.12+	8.80444e-06	14,271 (b)	8,219 (a)	10,209 (ab)	22,540 (c)
m/z 838.54-	8.80444e-06	2,972 (ab)	7,566 (c)	1,029 (a)	5,415 (bc)
m/z 858.52-	8.92533e-06	2,659 (a)	6,462 (b)	1,548 (a)	5,109 (b)
m/z 744.54-	8.92533e-06	6,187 (ab)	14,251 (c)	3,631 (a)	9,359 (b)
m/z 351.15+	9.32592e-06	2,874 (c)	0,995 (a)	2,265 (bc)	1,930 (b)
m/z 720.56+	1.02127e-05	1,349 (a)	4,389 (b)	1,490 (a)	2,591 (a)
m/z 363.17+	1.02563e-05	4,591 (c)	1,671 (a)	3,281 (b)	3,166 (b)
m/z 281.19+	1.02563e-05	5,145 (a)	7,129 (a)	3,634 (a)	13,918 (b)
m/z 424.12+	1.06241e-05	5,468 (a)	3,201 (a)	3,937 (a)	8,517 (b)
m/z 828.54+	1.06241e-05	0,941 (a)	1,922 (b)	1,099 (a)	2,967 (c)
m/z 227.09-	1.06241e-05	0,832 (a)	3,604 (c)	0,825 (a)	2,448 (b)
m/z 793.54-	1.06614e-05	1,370 (a)	3,349 (b)	0,731 (a)	2,513 (b)
m/z 762.59+	1.09256e-05	7,267 (a)	26,437 (c)	7,472 (a)	17,613 (b)
m/z 788.61+	1.09256e-05	5,459 (a)	19,357 (b)	5,567 (a)	13,767 (b)
m/z 787.52-	1.11211e-05	1,790 (ab)	4,055 (c)	0,634 (a)	2,899 (bc)
m/z 718.57+	1.16102e-05	0,881 (a)	2,738 (b)	0,965 (a)	1,458 (a)
m/z 873.55-	1.16102e-05	1,724 (a)	4,909 (b)	1,053 (a)	3,671 (b)
m/z 322.18+	1.26048e-05	3,529 (c)	1,005 (a)	2,228 (b)	1,985 (b)
m/z 792.57+	1.27734e-05	1,093 (a)	2,447 (b)	0,976 (a)	2,718 (b)
m/z 267.14+	1.27734e-05	3,300 (b)	1,873 (a)	4,039 (b)	1,800 (a)
m/z 871.54-	1.32274e-05	1,658 (a)	3,268 (b)	1,007 (a)	2,886 (b)
m/z 303.56-	1.32274e-05	4,597 (b)	4,312 (b)	2,357 (a)	4,867 (b)
m/z 305.09-	1.32341e-05	6,290 (b)	6,351 (b)	2,542 (a)	6,980 (b)
m/z 144.13-	1.32341e-05	14,382 (b)	2,142 (a)	1,964 (a)	1,100 (a)
m/z 745.54-	1.3605e-05	2,834 (ab)	6,264 (c)	1,672 (a)	4,046 (b)
m/z 858.60+	1.37799e-05	1,394 (a)	3,429 (b)	1,464 (a)	4,975 (c)
m/z 268.15+	1.37799e-05	1,912 (b)	1,177 (a)	1,976 (b)	1,286 (a)
m/z 744.57+	1.37799e-05	1,273 (a)	3,020 (c)	1,141 (a)	2,205 (b)
m/z 839.55-	1.37937e-05	2,029 (ab)	4,163 (c)	0,721 (a)	2,865 (b)
m/z 837.54-	1.37937e-05	2,225 (ab)	6,089 (c)	0,897 (a)	4,192 (bc)
m/z 154.15+	1.37937e-05	497,050 (c)	298,365 (a)	300,746 (a)	400,783 (b)
m/z 477.15+	1.37937e-05	1,437 (b)	0,869 (a)	1,972 (c)	1,278 (b)
m/z 836.53-	1.37937e-05	4,131 (ab)	11,782 (c)	1,607 (a)	8,337 (bc)
m/z 359.12-	1.39244e-05	2,690 (a)	3,236 (a)	2,158 (a)	5,159 (b)
m/z 761.59+	1.40011e-05	15,827 (a)	53,574 (b)	15,721 (a)	38,586 (b)
m/z 790.53-	1.45311e-05	2,237 (a)	5,351 (b)	0,964 (a)	4,192 (b)
m/z 342.21-	1.47248e-05	11,824 (ab)	17,961 (b)	6,471 (a)	26,945 (c)
m/z 366.74+	1.48439e-05	11,006 (bc)	6,180 (a)	7,705 (ab)	14,407 (c)
m/z 150.38-	1.50267e-05	22,405 (a)	19,834 (a)	49,832 (b)	20,262 (a)
m/z 739.51-	1.50392e-05	1,350 (ab)	2,960 (c)	0,781 (a)	2,108 (b)
m/z 337.14-	1.56458e-05	1,506 (ab)	2,420 (bc)	0,855 (a)	3,316 (c)
m/z 341.21-	1.57971e-05	90,730 (ab)	132,203 (b)	48,219 (a)	199,805 (c)
m/z 764.51-	1.57971e-05	2,790 (a)	6,352 (b)	1,460 (a)	4,970 (b)
m/z 760.59+	1.59958e-05	35,408 (a)	116,832 (b)	34,993 (a)	85,551 (b)
m/z 746.54-	1.60401e-05	1,319 (ab)	2,917 (c)	0,857 (a)	1,817 (b)
m/z 859.61+	1.63667e-05	0,797 (a)	1,960 (b)	0,794 (a)	2,621 (b)
m/z 426.12+	1.64752e-05	1,974 (b)	1,143 (a)	1,389 (ab)	2,909 (c)
m/z 774.60+	1.77141e-05	2,866 (a)	7,952 (b)	2,939 (a)	5,856 (b)
m/z 366.53+	1.79349e-05	1,648 (a)	1,015 (a)	1,024 (a)	2,685 (b)
m/z 151.73-	1.79471e-05	1,668 (b)	1,581 (b)	0,346 (a)	2,288 (b)
m/z 309.15+	1.79613e-05	5,334 (c)	2,094 (a)	4,141 (bc)	3,883 (b)
m/z 528.33-	1.82442e-05	0,949 (a)	3,433 (b)	0,906 (a)	2,991 (b)
m/z 600.33-	1.82442e-05	0,527 (a)	1,831 (a)	0,656 (a)	4,658 (b)
m/z 343.17+	1.82442e-05	1,945 (b)	0,490 (a)	1,899 (b)	0,911 (a)
m/z 179.16+	1.82442e-05	2,955 (c)	1,618 (a)	2,427 (bc)	2,315 (b)
m/z 763.60+	1.82442e-05	2,246 (a)	8,233 (c)	2,392 (a)	5,500 (b)
m/z 599.34-	1.84191e-05	1,284 (a)	5,302 (a)	2,050 (a)	15,620 (b)
m/z 305.60-	1.84292e-05	2,002 (b)	2,364 (b)	1,165 (a)	2,463 (b)
m/z 366.17+	1.87506e-05	182,542 (b)	113,021 (a)	134,029 (ab)	248,060 (c)
m/z 538.16+	1.8955e-05	4,550 (a)	2,869 (a)	3,801 (a)	7,229 (b)
m/z 325.68-	1.8955e-05	2,542 (b)	2,951 (bc)	1,472 (a)	3,386 (c)
m/z 963.72-	1.92136e-05	1,974 (b)	3,050 (c)	0,585 (a)	1,816 (b)
m/z 365.56+	1.95833e-05	3,751 (a)	2,592 (a)	2,297 (a)	6,619 (b)
m/z 104.18+	2.0047e-05	4,616 (a)	10,049 (ab)	14,506 (b)	21,115 (c)
m/z 678.47+	2.08308e-05	0,763 (a)	1,511 (b)	2,212 (c)	1,005 (ab)
m/z 716.52-	2.17733e-05	7,495 (ab)	18,774 (c)	4,118 (a)	11,655 (b)
m/z 365.16+	2.17761e-05	1100 (b)	760,613 (a)	729,331 (a)	1417 (b)
m/z 365.72+	2.21048e-05	2,328 (b)	1,309 (ab)	1,052 (a)	3,620 (c)
m/z 746.58+	2.24209e-05	3,175 (a)	9,094 (c)	3,306 (a)	6,512 (b)
m/z 738.50-	2.24495e-05	2,157 (ab)	4,818 (c)	1,407 (a)	3,423 (b)
m/z 704.58+	2.26511e-05	6,643 (a)	24,765 (b)	5,441 (a)	10,329 (a)
m/z 807.58+	2.31808e-05	2,996 (a)	6,939 (b)	3,055 (a)	8,849 (b)
m/z 936.63-	2.32513e-05	2,368 (b)	2,869 (b)	0,868 (a)	2,504 (b)
m/z 542.34+	2.33836e-05	1,600 (a)	3,648 (b)	1,480 (a)	3,665 (b)
m/z 703.58+	2.38027e-05	15,123 (a)	56,041 (b)	11,843 (a)	23,821 (a)
m/z 478.34-	2.4626e-05	0,713 (a)	2,617 (b)	0,740 (a)	2,215 (b)
m/z 343.20-	2.51656e-05	2,961 (ab)	4,285 (b)	1,949 (a)	6,249 (c)
m/z 872.55-	2.532e-05	2,542 (a)	8,753 (b)	1,446 (a)	6,362 (b)
m/z 795.58+	2.59141e-05	1,323 (a)	2,882 (b)	1,388 (a)	3,026 (b)
m/z 752.54+	2.62112e-05	1,122 (a)	2,537 (b)	1,095 (a)	2,356 (b)
m/z 870.53-	2.64736e-05	1,476 (a)	3,063 (b)	0,847 (a)	2,634 (b)
m/z 747.58+	2.64736e-05	1,448 (a)	4,057 (b)	1,531 (a)	2,943 (b)
m/z 913.59-	2.64736e-05	2,172 (ab)	3,671 (c)	1,156 (a)	2,735 (bc)
m/z 762.50-	2.67573e-05	1,408 (ab)	3,334 (c)	0,698 (a)	2,406 (bc)
m/z 367.17+	2.69615e-05	38,748 (b)	23,448 (a)	27,638 (ab)	52,548 (c)
m/z 772.58+	2.72465e-05	2,342 (a)	5,407 (b)	2,234 (a)	4,547 (b)
m/z 113.93-	2.83804e-05	1,464 (a)	3,338 (c)	2,782 (bc)	2,325 (b)
m/z 539.16+	2.83804e-05	1,465 (a)	0,980 (a)	1,270 (a)	2,210 (b)
m/z 912.59-	2.83804e-05	2,998 (b)	4,618 (c)	1,508 (a)	3,684 (bc)
m/z 786.51-	2.83804e-05	3,480 (ab)	7,299 (c)	1,123 (a)	5,678 (bc)
m/z 705.59+	2.88567e-05	2,128 (a)	8,218 (b)	1,847 (a)	3,375 (a)
m/z 775.60+	2.88701e-05	1,401 (a)	3,721 (c)	1,403 (a)	2,673 (b)
m/z 783.49-	2.97933e-05	1,402 (ab)	3,060 (c)	0,773 (a)	1,947 (b)
m/z 701.55+	3.01606e-05	0,946 (a)	2,848 (b)	0,961 (a)	1,322 (a)
m/z 387.15+	3.08943e-05	36,971 (bc)	19,110 (a)	27,936 (ab)	49,613 (c)
m/z 754.54+	3.15253e-05	5,451 (a)	14,294 (b)	6,867 (a)	15,586 (b)
m/z 794.58+	3.1998e-05	2,603 (a)	5,643 (b)	2,634 (a)	6,117 (b)
m/z 244.16+	3.29469e-05	4,732 (b)	2,547 (a)	4,948 (b)	2,193 (a)
m/z 153.87+	3.36351e-05	14,746 (c)	7,655 (a)	10,434 (b)	10,608 (b)
m/z 152.13+	3.36351e-05	630,486 (c)	379,796 (a)	444,174 (ab)	508,919 (b)
m/z 326.15+	3.39533e-05	2,267 (bc)	1,358 (a)	2,678 (c)	2,078 (b)
m/z 884.55-	3.46306e-05	5,307 (a)	10,583 (b)	3,208 (a)	9,114 (b)
m/z 272.19+	3.48456e-05	12,354 (c)	6,512 (a)	10,209 (bc)	9,621 (b)
m/z 712.53+	3.51131e-05	1,283 (a)	3,038 (b)	1,618 (a)	1,913 (a)
m/z 787.61+	3.56268e-05	5,269 (a)	16,401 (b)	4,766 (a)	13,041 (b)
m/z 782.49-	3.58424e-05	2,971 (ab)	6,585 (c)	1,670 (a)	4,084 (b)
m/z 698.49+	3.67031e-05	0,814 (a)	2,056 (c)	1,995 (bc)	1,489 (b)
m/z 898.57-	3.67031e-05	1,490 (ab)	3,481 (c)	0,764 (a)	2,688 (bc)
m/z 393.07-	3.75578e-05	2,017 (a)	1,722 (a)	12,238 (b)	1,693 (a)
m/z 751.19+	3.77812e-05	1,299 (a)	0,877 (a)	0,809 (a)	2,335 (b)
m/z 798.64-	3.78083e-05	2,129 (a)	4,936 (b)	1,370 (a)	2,202 (a)
m/z 388.15+	3.93545e-05	4,873 (bc)	2,602 (a)	3,647 (ab)	6,341 (c)
m/z 755.54+	3.9394e-05	2,387 (a)	5,988 (b)	2,972 (a)	6,723 (b)
m/z 806.57+	3.97343e-05	5,674 (a)	12,830 (b)	5,987 (a)	17,732 (b)
m/z 675.55+	3.99998e-05	0,830 (a)	2,972 (b)	0,738 (a)	1,301 (a)
m/z 152.14-	4.21108e-05	474,885 (c)	348,407 (b)	217,603 (a)	448,026 (bc)
m/z 910.61-	4.21731e-05	6,750 (b)	9,136 (b)	2,588 (a)	7,438 (b)
m/z 797.64-	4.51014e-05	4,182 (a)	9,474 (b)	2,450 (a)	4,065 (a)
m/z 786.60+	4.52393e-05	11,408 (a)	34,750 (b)	10,397 (a)	29,182 (b)
m/z 150.64-	4.58548e-05	3,232 (b)	2,921 (b)	1,356 (a)	3,978 (b)
m/z 479.17+	4.65607e-05	1,646 (a)	1,228 (a)	2,383 (b)	1,431 (a)
m/z 286.17+	4.7102e-05	2,998 (b)	1,827 (a)	3,137 (b)	2,146 (a)
m/z 437.11-	4.71085e-05	1,713 (a)	3,572 (b)	1,820 (a)	5,009 (b)
m/z 773.59+	4.75382e-05	1,074 (a)	2,519 (b)	1,041 (a)	2,067 (b)
m/z 326.44-	4.79303e-05	2,199 (a)	2,680 (a)	4,357 (b)	2,905 (a)
m/z 493.18-	4.81176e-05	2,720 (a)	3,347 (a)	2,050 (a)	5,736 (b)
m/z 760.50-	4.83059e-05	5,711 (ab)	15,444 (c)	1,831 (a)	10,238 (bc)
m/z 190.13-	4.94475e-05	6,099 (c)	3,845 (b)	2,098 (a)	4,209 (b)
m/z 711.53+	4.98632e-05	2,682 (a)	6,518 (b)	2,831 (a)	4,150 (a)
m/z 911.59-	5.0894e-05	5,379 (b)	8,228 (c)	2,579 (a)	6,856 (bc)
m/z 853.59-	5.34763e-05	8,815 (bc)	13,129 (c)	2,846 (a)	7,380 (b)
m/z 520.36+	5.34763e-05	1,191 (a)	3,167 (b)	1,207 (a)	2,520 (b)
m/z 136.09-	5.55413e-05	4,052 (a)	4,388 (a)	8,319 (b)	4,096 (a)
m/z 817.53-	5.55413e-05	0,884 (a)	2,893 (b)	0,940 (a)	1,496 (a)
m/z 481.16+	5.55413e-05	1,633 (b)	0,941 (a)	1,442 (b)	1,564 (b)
m/z 761.50-	5.57604e-05	2,737 (ab)	6,889 (c)	0,910 (a)	4,584 (bc)
m/z 155.16+	5.60321e-05	62,248 (c)	32,617 (a)	45,228 (b)	48,104 (b)
m/z 577.52+	5.60321e-05	1,226 (a)	2,659 (b)	1,015 (a)	2,089 (b)
m/z 150.72-	5.77333e-05	1,522 (b)	1,481 (b)	0,523 (a)	1,979 (b)
m/z 859.53-	5.86093e-05	2,287 (ab)	4,737 (c)	1,570 (a)	3,532 (bc)
m/z 887.56-	5.93961e-05	14,132 (ab)	31,084 (c)	10,001 (a)	23,989 (bc)
m/z 271.18+	6.04215e-05	53,737 (b)	27,860 (a)	43,885 (b)	42,357 (b)
m/z 114.05-	6.10392e-05	3,660 (a)	7,697 (c)	6,181 (bc)	5,378 (ab)
m/z 789.53-	6.22202e-05	3,893 (ab)	8,976 (c)	1,306 (a)	6,750 (bc)
m/z 174.12+	7.03907e-05	80,958 (bc)	47,280 (a)	96,274 (c)	70,300 (b)
m/z 889.57-	7.20349e-05	2,435 (ab)	4,651 (c)	1,605 (a)	3,340 (bc)
m/z 854.59-	7.25082e-05	4,912 (bc)	7,337 (c)	1,753 (a)	4,206 (b)
m/z 156.16+	7.35394e-05	4,667 (c)	2,441 (a)	3,407 (b)	3,513 (b)
m/z 740.51-	7.43513e-05	2,476 (ab)	4,720 (c)	1,396 (a)	3,709 (bc)
m/z 246.11-	7.61734e-05	9,685 (b)	1,864 (a)	0,712 (a)	0,879 (a)
m/z 855.59-	7.93789e-05	1,990 (b)	3,018 (c)	0,852 (a)	1,752 (ab)
m/z 916.56-	7.93789e-05	1,700 (ab)	2,520 (c)	0,919 (a)	2,070 (bc)
m/z 788.53-	7.93789e-05	8,319 (ab)	19,573 (c)	2,672 (a)	14,734 (bc)
m/z 362.15-	8.02238e-05	10,098 (b)	2,660 (a)	1,601 (a)	2,204 (a)
m/z 857.51-	8.2706e-05	2,620 (a)	6,127 (b)	1,918 (a)	5,256 (b)
m/z 717.52-	8.48713e-05	3,751 (ab)	9,023 (c)	2,166 (a)	5,385 (b)
m/z 179.16-	8.48964e-05	1,359 (ab)	3,687 (c)	1,103 (a)	2,589 (bc)
m/z 459.08-	8.48964e-05	2,183 (a)	3,749 (a)	2,841 (a)	5,615 (b)
m/z 328.17+	8.54102e-05	3,085 (a)	2,025 (a)	4,569 (b)	2,868 (a)
m/z 270.17+	8.7825e-05	5,490 (c)	2,830 (a)	4,640 (bc)	4,073 (b)
m/z 325.14+	8.96806e-05	8,325 (b)	4,427 (a)	9,228 (b)	7,063 (b)
m/z 560.13+	9.16352e-05	1,816 (a)	1,045 (a)	1,554 (a)	2,626 (b)
m/z 908.59-	9.33453e-05	2,681 (b)	2,806 (b)	1,063 (a)	2,545 (b)
m/z 1151.8-	9.33453e-05	1,074 (ab)	4,109 (c)	0,427 (a)	2,589 (bc)
m/z 241.14+	9.58687e-05	3,091 (b)	1,425 (a)	3,677 (b)	2,658 (b)
m/z 445.09+	9.61282e-05	11,701 (bc)	5,757 (a)	9,049 (ab)	15,853 (c)
m/z 243.15+	9.65327e-05	18,875 (c)	2,837 (a)	12,078 (bc)	6,490 (ab)
m/z 177.14+	9.69976e-05	7,913 (bc)	4,376 (a)	8,613 (c)	6,427 (b)
m/z 368.17+	9.69976e-05	4,298 (bc)	2,643 (a)	3,001 (ab)	5,494 (c)
m/z 528.18+	9.80289e-05	2,669 (a)	1,792 (a)	1,418 (a)	4,651 (b)
m/z 737.51-	9.9182e-05	1,330 (a)	3,403 (b)	1,138 (a)	2,224 (a)
m/z 369.11+	0.000100842	3,506 (bc)	1,816 (a)	4,767 (c)	3,048 (ab)
m/z 377.65+	0.000103637	4,134 (b)	1,854 (a)	2,383 (a)	4,774 (b)
m/z 277.02-	0.000105199	1,368 (a)	1,034 (a)	5,258 (b)	1,417 (a)
m/z 800.49-	0.000105199	1,521 (a)	2,704 (b)	0,988 (a)	2,690 (b)
m/z 357.18+	0.000108654	3,265 (b)	0,596 (a)	4,019 (b)	1,350 (a)
m/z 221.17+	0.000113429	8,491 (b)	3,596 (a)	7,834 (b)	7,014 (b)
m/z 304.19-	0.000117162	112,874 (ab)	140,104 (bc)	85,481 (a)	159,736 (c)
m/z 327.17+	0.000117162	13,587 (b)	8,406 (a)	15,843 (b)	12,863 (b)
m/z 447.09+	0.000121114	3,984 (bc)	2,053 (a)	3,084 (ab)	5,465 (c)
m/z 519.35+	0.000125829	0,734 (a)	1,505 (bc)	1,111 (ab)	1,660 (c)
m/z 176.14+	0.000127755	71,297 (bc)	39,686 (a)	81,440 (c)	61,391 (b)
m/z 303.19-	0.000130713	572,019 (bc)	508,917 (b)	378,727 (a)	630,680 (c)
m/z 285.16+	0.000139393	2,766 (b)	1,546 (a)	2,548 (b)	1,922 (a)
m/z 718.52-	0.000140267	2,390 (a)	6,191 (b)	1,467 (a)	3,552 (a)
m/z 526.33-	0.00014124	0,701 (a)	3,136 (b)	0,477 (a)	3,109 (b)
m/z 888.56-	0.000150403	6,124 (ab)	12,372 (c)	4,356 (a)	9,192 (bc)
m/z 187.12-	0.000156063	94,701 (ab)	120,758 (bc)	65,070 (a)	139,057 (c)
m/z 522.37+	0.000156186	2,079 (a)	5,565 (b)	2,695 (a)	5,635 (b)
m/z 150.56-	0.000157022	4,150 (bc)	3,481 (ab)	2,360 (a)	4,903 (c)
m/z 883.54-	0.000160886	7,249 (a)	14,573 (b)	5,103 (a)	13,766 (b)
m/z 304.63-	0.000166554	6,364 (b)	6,314 (b)	4,046 (a)	7,672 (b)
m/z 153.15+	0.000166554	1691 (c)	1205 (ab)	1013 (a)	1411 (bc)
m/z 890.55-	0.000177594	2,143 (ab)	3,325 (c)	1,290 (a)	2,298 (b)
m/z 729.21+	0.000180268	1,716 (a)	1,212 (a)	0,851 (a)	3,189 (b)
m/z 868.48-	0.000180268	1,466 (ab)	2,162 (b)	0,746 (a)	2,224 (b)
m/z 372.12+	0.000180268	2,166 (a)	1,172 (a)	3,692 (b)	1,894 (a)
m/z 701.53-	0.000180268	2,067 (a)	5,266 (b)	1,524 (a)	2,475 (a)
m/z 265.13+	0.000180268	2,124 (b)	0,568 (a)	2,063 (b)	1,274 (ab)
m/z 457.18-	0.000180268	1,470 (a)	2,470 (b)	1,609 (a)	3,020 (b)
m/z 189.13-	0.000186594	55,615 (b)	42,336 (b)	23,133 (a)	46,659 (b)
m/z 689.56+	0.000187437	1,429 (a)	4,117 (b)	1,216 (a)	1,702 (a)
m/z 269.16+	0.000190211	2,948 (bc)	1,780 (a)	3,059 (c)	2,232 (ab)
m/z 186.15+	0.000190854	1,157 (a)	2,447 (b)	1,171 (a)	1,247 (a)
m/z 196.10+	0.000199844	119,990 (ab)	67,053 (a)	173,426 (b)	105,369 (a)
m/z 184.15+	0.000202203	75,110 (a)	169,828 (b)	84,393 (a)	96,154 (a)
m/z 169.17+	0.000210246	5,647 (b)	1,441 (a)	2,167 (a)	0,827 (a)
m/z 527.17+	0.000212337	13,293 (a)	8,997 (a)	6,277 (a)	23,264 (b)
m/z 446.10+	0.000215285	1,705 (bc)	0,893 (a)	1,236 (ab)	2,117 (c)
m/z 702.53-	0.000217629	1,637 (a)	3,630 (b)	1,095 (a)	1,941 (a)
m/z 288.18+	0.000217629	43,513 (b)	24,223 (a)	37,277 (b)	34,703 (b)
m/z 545.35+	0.00021786	0,816 (a)	1,770 (bc)	1,257 (ab)	1,885 (c)
m/z 371.11+	0.00022033	11,776 (a)	6,079 (a)	21,090 (b)	10,401 (a)
m/z 227.17+	0.000222172	2,358 (a)	4,034 (a)	7,054 (b)	1,447 (a)
m/z 212.08+	0.000227986	1,206 (ab)	0,550 (a)	1,853 (b)	1,959 (b)
m/z 137.13+	0.000238391	11,820 (b)	7,691 (a)	12,115 (b)	8,783 (a)
m/z 198.12+	0.000240676	7,695 (a)	4,518 (a)	11,652 (b)	6,529 (a)
m/z 273.19+	0.000261347	2,138 (c)	1,223 (a)	1,785 (bc)	1,575 (ab)
m/z 363.15-	0.000264556	5,462 (b)	4,241 (b)	2,502 (a)	5,356 (b)
m/z 431.05+	0.000271593	1,422 (a)	0,707 (a)	2,265 (b)	1,179 (a)
m/z 429.05+	0.000273551	3,910 (a)	1,916 (a)	6,838 (b)	3,481 (a)
m/z 370.11+	0.000277285	4,117 (ab)	2,087 (a)	6,162 (b)	3,835 (a)
m/z 496.36+	0.000282883	5,314 (a)	9,968 (b)	5,109 (a)	12,201 (b)
m/z 666.46+	0.000288353	0,604 (a)	1,631 (b)	1,612 (b)	0,894 (a)
m/z 113.05-	0.00029226	182,105 (a)	309,317 (c)	265,007 (bc)	239,122 (ab)
m/z 197.11+	0.000312622	74,845 (ab)	40,968 (a)	111,907 (b)	61,854 (a)
m/z 287.17+	0.000313504	215,146 (b)	122,742 (a)	180,772 (b)	176,078 (b)
m/z 175.90+	0.000313504	2,179 (bc)	1,179 (a)	2,609 (c)	1,677 (ab)
m/z 730.54+	0.000313504	1,026 (a)	2,379 (b)	1,088 (a)	1,937 (b)
m/z 862.54-	0.000313892	1,780 (a)	2,792 (b)	1,196 (a)	1,839 (a)
m/z 627.53+	0.000325949	1,513 (a)	2,955 (b)	0,830 (a)	2,894 (b)
m/z 349.15+	0.000332889	2,576 (b)	1,510 (a)	3,283 (b)	2,403 (b)
m/z 733.56+	0.000333825	2,249 (a)	6,364 (c)	2,484 (ab)	4,754 (bc)
m/z 175.13+	0.000411567	742,964 (b)	428,519 (a)	688,690 (b)	641,011 (b)
m/z 305.21-	0.000417634	126,864 (a)	168,669 (b)	111,076 (a)	170,911 (b)
m/z 561.14+	0.00042529	3,956 (ab)	2,346 (a)	4,000 (ab)	5,776 (b)
m/z 497.37+	0.000436305	1,419 (a)	2,656 (b)	1,398 (a)	3,156 (b)
m/z 306.21-	0.000443311	21,048 (a)	30,035 (b)	18,560 (a)	29,479 (b)
m/z 150.98-	0.000448642	17,629 (ab)	17,437 (a)	10,198 (a)	24,509 (b)
m/z 523.36+	0.000475043	0,720 (a)	1,803 (c)	0,963 (ab)	1,540 (bc)
m/z 395.16+	0.000509317	2,028 (ab)	1,261 (a)	1,436 (a)	2,965 (b)
m/z 518.34+	0.00051817	2,497 (a)	5,287 (bc)	3,924 (ab)	6,036 (c)
m/z 382.10-	0.000519047	8,373 (a)	10,349 (a)	8,185 (a)	15,605 (b)
m/z 545.10+	0.000531537	1,643 (a)	1,026 (a)	3,032 (b)	1,705 (a)
m/z 234.10+	0.000534187	9,899 (b)	1,111 (a)	1,630 (a)	1,037 (a)
m/z 361.13-	0.000547459	8,598 (b)	3,648 (a)	2,251 (a)	4,222 (a)
m/z 781.55+	0.000551874	5,460 (a)	11,464 (bc)	6,210 (ab)	14,283 (c)
m/z 302.18-	0.000552362	40,020 (a)	57,962 (b)	39,652 (a)	60,330 (b)
m/z 220.16+	0.000574223	38,524 (b)	16,839 (a)	33,467 (b)	33,035 (b)
m/z 359.07+	0.000574223	2,824 (a)	0,684 (a)	10,165 (b)	0,722 (a)
m/z 358.07+	0.000578502	2,746 (a)	0,743 (a)	10,800 (b)	0,702 (a)
m/z 780.55+	0.000581846	11,522 (a)	23,814 (bc)	12,892 (ab)	30,943 (c)
m/z 383.10-	0.000584352	12,045 (a)	13,982 (a)	11,028 (a)	20,933 (b)
m/z 289.19+	0.000603243	11,962 (b)	7,136 (a)	10,753 (b)	9,481 (ab)
m/z 758.57+	0.000625416	12,825 (a)	31,588 (b)	12,410 (a)	27,236 (b)
m/z 732.56+	0.000634719	5,266 (a)	14,859 (b)	5,814 (a)	11,229 (ab)
m/z 135.11+	0.000634719	4,295 (ab)	2,997 (a)	5,227 (b)	3,329 (a)
m/z 456.17-	0.000647903	2,314 (a)	5,405 (b)	2,232 (a)	6,544 (b)
m/z 246.18+	0.000657293	2,198 (a)	3,437 (ab)	5,356 (b)	1,365 (a)
m/z 909.59-	0.000693002	2,370 (b)	2,861 (b)	1,119 (a)	2,517 (b)
m/z 303.17+	0.000693184	14,869 (b)	7,796 (a)	12,206 (b)	11,055 (ab)
m/z 300.17-	0.000693184	7,976 (a)	12,180 (b)	8,778 (a)	12,591 (b)
m/z 381.09-	0.000719146	5,007 (a)	6,894 (a)	5,507 (a)	9,771 (b)
m/z 182.16+	0.000792938	2,361 (b)	0,946 (a)	2,235 (b)	1,834 (b)
m/z 183.16+	0.000794452	8,728 (b)	3,152 (a)	8,599 (b)	6,858 (b)
m/z 290.20+	0.000798725	1,939 (b)	1,160 (a)	1,773 (b)	1,530 (ab)
m/z 715.55-	0.000800371	2,369 (a)	5,142 (b)	1,323 (a)	2,258 (a)
m/z 245.17+	0.000820259	11,111 (a)	17,415 (ab)	27,113 (b)	6,585 (a)
m/z 802.56+	0.000842804	0,746 (a)	1,478 (bc)	0,847 (ab)	1,825 (c)
m/z 324.02-	0.000894245	7,452 (a)	9,019 (ab)	5,910 (a)	11,719 (b)
m/z 369.42+	0.000908513	4,705 (a)	16,702 (b)	9,559 (ab)	5,022 (a)
m/z 219.16+	0.000953717	95,829 (b)	43,695 (a)	81,718 (b)	83,023 (b)
m/z 397.17+	0.000962848	3,291 (b)	1,136 (a)	1,522 (a)	2,025 (a)
m/z 597.32-	0.000977047	0,453 (a)	1,477 (a)	0,793 (a)	4,208 (b)
m/z 714.52-	0.000983018	2,053 (ab)	3,669 (c)	1,311 (a)	2,835 (bc)
m/z 616.48-	0.00101226	1,625 (a)	4,747 (b)	1,058 (a)	1,682 (a)
m/z 254.05+	0.00108792	9,038 (b)	4,306 (a)	11,656 (b)	8,158 (ab)
m/z 370.43+	0.00113441	1,494 (a)	4,801 (b)	2,679 (ab)	1,566 (a)
m/z 455.16-	0.00117189	9,629 (a)	28,105 (b)	8,336 (a)	33,910 (b)
m/z 255.06+	0.00117661	8,664 (ab)	4,078 (a)	12,284 (b)	7,300 (a)
m/z 385.10-	0.00122849	4,509 (a)	5,679 (a)	4,788 (a)	7,957 (b)
m/z 304.18+	0.00127457	6,067 (b)	3,610 (a)	5,650 (b)	5,062 (b)
m/z 384.10-	0.00141265	5,936 (a)	6,265 (a)	4,855 (a)	9,147 (b)
m/z 313.00+	0.001437	3,623 (ab)	1,561 (a)	5,141 (b)	3,060 (a)
m/z 256.06+	0.00149127	4,130 (b)	1,814 (a)	4,760 (b)	3,293 (ab)
m/z 440.04-	0.00159976	2,310 (a)	2,604 (a)	2,381 (a)	4,470 (b)
m/z 759.57+	0.00159976	5,667 (ab)	13,288 (c)	5,344 (a)	11,252 (bc)
m/z 152.01-	0.00163055	11,866 (ab)	12,288 (ab)	8,446 (a)	15,828 (b)
m/z 505.03+	0.00163351	4,221 (ab)	2,283 (a)	3,666 (ab)	5,762 (b)
m/z 315.00+	0.00167696	2,514 (b)	1,091 (a)	3,319 (b)	2,007 (ab)
m/z 687.54-	0.00169296	18,862 (a)	43,738 (b)	11,294 (a)	17,028 (a)
m/z 326.02-	0.00170669	5,919 (ab)	6,272 (ab)	3,966 (a)	8,599 (b)
m/z 562.98+	0.00177382	1,846 (ab)	0,906 (a)	1,695 (ab)	2,564 (b)
m/z 688.54-	0.00181916	8,129 (a)	18,894 (b)	4,969 (a)	7,464 (a)
m/z 153.51+	0.00188958	2,549 (b)	1,811 (ab)	0,600 (a)	2,668 (b)
m/z 365.14-	0.00192065	1,388 (a)	1,894 (ab)	1,369 (a)	2,245 (b)
m/z 520.53+	0.0020373	0,826 (a)	3,015 (b)	1,799 (ab)	1,428 (a)
m/z 167.16+	0.00204758	3,557 (b)	2,137 (a)	2,289 (a)	2,243 (a)
m/z 689.54-	0.00212118	2,860 (a)	6,537 (b)	1,792 (a)	2,645 (a)
m/z 560.98+	0.00219127	1,846 (ab)	0,893 (a)	1,554 (ab)	2,615 (b)
m/z 498.24-	0.00225448	2,618 (ab)	0,856 (a)	4,539 (b)	1,781 (a)
m/z 500.30-	0.00230457	1,735 (a)	6,356 (b)	3,465 (ab)	6,174 (b)
m/z 301.17-	0.00242196	76,336 (ab)	102,933 (bc)	73,757 (a)	109,330 (c)
m/z 441.04-	0.00249267	4,157 (a)	4,642 (a)	3,941 (a)	7,508 (b)
m/z 257.06+	0.00263838	2,886 (ab)	1,328 (a)	3,768 (b)	2,339 (ab)
m/z 572.33+	0.00271307	1,220 (a)	1,360 (a)	1,642 (ab)	1,920 (b)
m/z 499.25-	0.00302411	4,743 (ab)	1,618 (a)	9,827 (b)	3,387 (a)
m/z 259.17-	0.0030968	2,741 (a)	3,776 (ab)	4,333 (b)	3,169 (a)
m/z 271.07-	0.00317144	2,661 (a)	2,400 (a)	2,262 (a)	4,174 (b)
m/z 190.86+	0.00343528	0,399 (a)	0,633 (a)	0,845 (ab)	1,731 (b)
m/z 337.16+	0.00370569	3,696 (ab)	2,757 (a)	2,581 (a)	4,029 (b)
m/z 140.99+	0.00372099	2,251 (b)	1,096 (a)	2,742 (b)	1,753 (ab)
m/z 673.11-	0.00381821	2,266 (b)	1,027 (a)	1,465 (ab)	1,925 (b)
m/z 498.13-	0.0038664	3,715 (a)	3,650 (a)	3,688 (a)	5,689 (b)
m/z 208.96-	0.0040558	11,187 (b)	8,469 (ab)	6,395 (a)	10,953 (b)
m/z 484.24-	0.00413363	2,311 (ab)	0,747 (a)	3,475 (b)	1,607 (a)
m/z 513.26-	0.00434281	2,988 (ab)	0,932 (a)	6,270 (b)	1,783 (a)
m/z 325.02-	0.00438506	14,994 (ab)	13,518 (ab)	10,126 (a)	17,171 (b)
m/z 485.25-	0.00510301	4,493 (ab)	1,307 (a)	7,670 (b)	2,984 (a)
m/z 305.19+	0.0053702	2,794 (b)	1,893 (a)	2,995 (b)	2,316 (ab)
m/z 138.99+	0.00540771	3,426 (ab)	1,531 (a)	4,198 (b)	2,698 (ab)
m/z 167.14-	0.00577667	4,661 (b)	2,960 (a)	5,235 (b)	4,277 (ab)
m/z 175.41+	0.00610659	1,997 (a)	1,809 (a)	3,509 (b)	2,488 (ab)
m/z 185.15+	0.00611478	6,902 (a)	15,721 (b)	7,215 (a)	7,806 (a)
m/z 339.29-	0.00614739	14,577 (ab)	4,300 (a)	26,054 (b)	7,179 (a)
m/z 108.10+	0.00630086	2,877 (a)	6,793 (ab)	9,004 (b)	2,197 (a)
m/z 451.15-	0.00637937	1,615 (a)	2,466 (ab)	1,869 (a)	2,882 (b)
m/z 311.27-	0.00669048	24,888 (ab)	6,024 (a)	29,997 (b)	11,806 (a)
m/z 286.97-	0.00669048	7,313 (ab)	10,619 (b)	6,080 (a)	11,354 (b)
m/z 297.25-	0.00685597	9,109 (b)	2,305 (a)	9,166 (b)	4,030 (ab)
m/z 443.04-	0.00686572	3,006 (a)	3,439 (a)	3,114 (a)	5,175 (b)
m/z 325.53-	0.00687203	3,471 (a)	3,205 (a)	4,956 (b)	3,563 (a)
m/z 283.17+	0.00687203	2,598 (b)	1,279 (a)	1,858 (ab)	1,981 (ab)
m/z 279.17+	0.00700579	1,413 (ab)	1,659 (ab)	3,972 (b)	0,529 (a)
m/z 287.49-	0.00702123	1,802 (a)	3,298 (b)	1,906 (a)	2,648 (ab)
m/z 242.16-	0.00764057	1,984 (a)	4,769 (b)	3,112 (ab)	2,332 (a)
m/z 118.17+	0.00804461	2,113 (ab)	1,111 (a)	1,047 (a)	2,337 (b)
m/z 340.30-	0.0081677	3,138 (ab)	1,027 (a)	5,652 (b)	1,659 (a)
m/z 312.27-	0.00817276	4,843 (ab)	1,346 (a)	5,910 (b)	2,382 (a)
m/z 515.16-	0.00831349	2,337 (ab)	3,152 (ab)	1,470 (a)	4,822 (b)
m/z 500.14-	0.00854909	1,888 (a)	2,181 (ab)	1,932 (a)	3,015 (b)
m/z 299.16-	0.00869159	1,635 (a)	1,969 (ab)	1,883 (ab)	2,193 (b)
m/z 345.06-	0.00893222	6,846 (a)	14,453 (bc)	8,385 (ab)	15,606 (c)
m/z 324.52-	0.00937117	2,068 (ab)	2,280 (ab)	1,757 (a)	2,550 (b)
m/z 243.17-	0.00937117	4,101 (a)	8,539 (b)	5,374 (ab)	4,361 (a)

## Sheet: Table S9 
Supplementary data Table S9. Putative annotations of lipid features in MV and Exo differentially abundant between large and small follicles
cluster	Lipids POS	M.H+	M.Na+	M.K+			cluster	negative m/z	M-H-	M+Cl-
1	650.45	Cer(d18:1/24:0)	-	-			4	326.02	LPC(4:0)/PC(O-4:0)/LPC(O-5:0)	-
1	678.47	PC(28:0)	-	-			4	346.07	-	LPC(3:1)/PC
1	698.49		PC(O-29:1) / PC(P-29:0)	-			4	440.04	LPS(12:0)	-
2	496.37	LPC(16:0)	-	-			4	456.18	CAR(DC-18:0)	CAR(18:3)
2	518.35	LPC(18:3)	LPC(16:0)	LPC(15:1)/LPC(P-16:0)			4	460.09	-	LPC(11:0)/PC(10:0)/LPE(14:0)/CAR(18:1)
2	520.37	LPC(18:2)	Cer(d18:1/16:0) [M+H-H2O]+	LPC(15:0)			4	478.35	LPC(15:1)/LPC(O-16:1)/LPC(P-16:0)/LPE(18:1)/CAR(22:2)	CAR(OH-18:0)
2	522.38	LPC(18:1)	-	-			4	498.13	LPE(20:5)/LPS(-OMe,Me-21314:0)	LPE(17:2)/CAR(-OH20:4)
2	542.34	LPC(20:5)	LPC(18:2)	-			4	500.14	PC(16:4)/LPE(20:4)	LPC(14:1)/LPC(P-15:0)/LPE(17:1)/LPE(O-18:1)/LPE(P-18:0)
2	544.36	LPC(20:4)	LPC(18:1)	-			4	515.02	LPI(12:0)	-
2	566.34	Cer(d18:1/18:0)	LPC(20:4)				4	518.03	LPS(18:3)	LPS(15:0)/LPS(O-16:0)
2	675.56		CE(18:0)	CE(17:1)			4	526.33	LPE(22:5)	-
2	689.57	SM(d33:1)	CE(19:0)	CE(18:1)			4	528.33	LPE(22:4)	LPC(16:1)/LPC(P-17:0)/LPE(19:1)/LPE(P-20:0)
2	701.56	SM(d34:2)	CE(20:1)	lanosteryl palmitoleate			4	597.33	LPI(18:1)	-
2	703.59	SM(d34:1)	CE(20:0)	-			4	599.34	LPI(18:0)	-
2	704.59	PC (30:1) / PC(O-31:1) / PC(P-31:0)		-			4	600.34	-	LPC(21:0)/PC(20:0)/PC(O-21:0)/PE-NMe(22:0)/LPE(24:0)
2	705.59	-	-	CE(19:0)			4	616.49	-	LPS(22:0)
2	706.55	PC(30:0) / PC(O-31:0)		-			4	673.48	SM(d32:1)	-
2	711.54	-	SM(d33:1)	SM(d32:2) / CE(20:4)			4	687.54	SM(d33:1)	LPI(22:2)
2	712.53	PC(31:4)	PC(29:1) / PC(O-31:1)/PC(P-31:0)				4	688.54	PE(32:1)	-
2	718.58	PC (31:1) / PC(O-32:1) / PC(P-32:0)	PC(O-31:5) / PC(P-31:4)	-			4	689.55	SM(d33:0)	LPI(22:1)
2	720.56	PC(31:0) / PC(O-32:0)					4	700.52	PE(O-34:2) / PE(P-34:1)
2	724.54	PC(O-33:5) / PC(P-33:4)	PC(O-31:2) / PC(P-31:1)	PC(O-30:3) / PC(P-30:2)			4	701.53	SM(d34:1)	-
2	725.56	-	SM(d34:1)	SM(d33:2)			4	702.53	PE(O-34:1) / PE(P-34:0) / PE(33:1)	-
2	726.56	PC(O-33:4) / PC(P-33:3)	PC(30:1) / PC(O-31:1) / PC(P-31:0)				4	714.52	PE(34:2)
2	727.56		CE(22:2)	SM(d33:1)			4	715.55	SM(d35:1)	-
2	728.54	PC(O-33:3) / PC(P-33:2)	PC(O-31:0) / PC(30:0)	PC(29:1) / PC(O-30:1) / PC(P-30:0)			4	716.52	PE(34:1) / PE(O-35:1) / PE(P-35:0)
2	729.54	SM(d36:2)	CE(22:1)	SM(d33:0) / lanosteryl oleate			4	717.52	SM(d35:0)	-
2	730.55	PC(32:2) / PC(O-33:2) / PC(P-33:1)		PC(29:0) / PC(O-30:0)			4	718.53	PE(34:0)
2	731.61	SM(d36:1)	-	-			4	722.51	PE (34a:0)/PE(P- 36:4) / PE(O-36:5)
2	732.56	PC(32:1) / PC(O-33:1) / PC(P-33:0)		-			4	737.52	PI(27:1)/PI(P-28:0)	SM(d34:1)
2	733.56	SM(d36:0)	-	-			4	738.51	PE(36:4) / PE(O-37:4) / PE(P-37:3)
2	734.57	PC(32:0)	PC(31:4)	PC(O-31:5) / PC(P-31:4)			4	739.51	PI(27:0)/PI(O-28:0)	SM(d34:0)
2	736.58		PC(31:3) / PC(O-32:3) / PC(P-32:2)				4	740.52	PE(36a:4) / PE(36:3)
2	739.57	-	SM(d35:1)	CE(22:4) / SM(d34:2)			4	742.53	PE(36a:2) / PE(36:2)
2	740.55	PC(33:4) / PC(O-34:4) / PC(P-34:3)	PC(31:1) / PC(O-32:1) / PC(P-32:0)	PC(O-31:2) / PC(P-31:1)			4	743.54	SM(d37:1)	-
2	741.54	-	SM(d35:0)	SM(d34:1)			4	744.55	PE(36:1)
2	742.54	PC(33:3) / PC(O-34:3) / PC(P-34:2)	PC(31:0) / PC(O-32:0)	PC(30:1) / PC(O-31:1) / PC(P-31:0)			4	746.54	PS(P-34:0)
2	744.57	PC(33:2) / PC(O-34:2) / PC(P-34:1)	PC(O-33:6) / PC(P-33:5)	PC(30:0) / PC(O-31:0)			4	748.52	PE(36a:1)/PE(38p:5) PE(O-38:6) / PE(P-38:5)
2	746.58	PC(33:1) / PC(O-34:1) / PC(P-34:0)	PC(O-33:5) / PC(P-33:4)	PE(34:6)			4	749.52	PI(28:2)	-
2	748.58	PC(33:0) / PC(O-34:0) / PC(O-35:7) / PC(P-35:6)	PC(O-33:4) / PC(P-33:3)	PE(34:5)			4	750.53	PE(O-38:5)/PE (P-38:4)
2	750.56	PC(O-35:6) / PC(P-35:5)	PC (O-33:3) / PC(P-33:2)	PC(31:4)			4	751.54	PI(28:1)/PI(P-29:0)	SM(d35:1)
2	752.55	PC(O-35:5) / PC(P-35:4)	PC(O-33:2) / PC(P-33:1)	PC(31:3) / PC(O-32:3) / PC(P-32:2)			4	761.51	-	SM(d36:3)/PI(26:0)
2	754.55	PC(34:4)/ PC(O-35:4) / PC(P-35:3)	PC(32:1) / PC (O-33:1) / PC(P-33:0)	PC(31:2) / PC(O-32:2) / PC(P-32:1)			4	762.51	PE(38:6) / PE(O-39:6) / PE(P-39:5) / PS(O-35:0)
2	755.55		SM(d36:0)	SM(d35:1)			4	764.52	PE(38:5) / PE(O-39:5) / PE(P-39:4)
2	756.55	PC(34:3) / PC(O-35:3) / PC(P-35:2)	PC(32:0)	PC(31:1) / PC(O-32:1) / PC(P-32:0)			4	765.52	PI(29:1)/PI(O-30:1)/PI(P-30:0)	SM(d36:1)
2	757.55	SM(d38:2)	CE(24:1)	SM(d35:0)			4	766.53	PE(38:4)
2	758.57	PC(34:2) / PC(O-35:2) / PC(P-35:1)		PC(31:0) / PC(O-32:0)			4	767.53	PI(29:0)/PI(O-30:0)	SM(d36:0)
2	759.58	SM(d38:1)	-	-			4	768.54	PE(38:3)
2	760.59	PC(34:1)	PC(33:5) / PC(O-34:5) / PC(P-34:4)	PE(35:6)/PE(P-36:5) / PC(O-33:6) / PC(P-33:5)			4	769.55	SM(d39:2)	-
2	761.59	SM(d38:0)	-	-			4	770.56	PE(38:2)
2	764.58	PC(35:6) / PC(O-36:6) / PC(P-36:5)	PC(33:3) / PC(O-34:3) / PC(P-34:2)	PC(O-33:4) / PC(P-33:3)			4	776.53	PE(O-40:6) / PE(P-40:5) / PS(O-36:0)
2	766.55	PC(35:5) / PC(O-36:5) / PC(P-36:4)	PC(33:2) / PC(O-34:2) / PC(P-34:1)	PC(O-33:3) / PC(P-33:2)			4	782.49	PC(36:3)/PC(P-37:2)/PE(39:3)/PE(40:10)/PE(O-40:3)/PE(P-40:2)/PS(36:4)	PC(33:0)/PC(O-34:0)/PE(36:0)/PE(37:7)/PE(O-37:0)/PE(P-38:6)/PS(33:1)/PS(O-34:1)/PS(P-34:0)
2	767.56	-	SM(d37:1)	SM(d36:2)			4	783.49	SM(d40:2)	-
2	768.57	PC(35:4) / PC(O-36:4) / PC(P-36:3)	PC(33:1) / PC(O-34:1) / PC(P-34:0)	PC(32:2) / PC(O-33:2) / PC(P-33:1)			4	786.52	PC(36:1)/PC(O-37:1)/PC(P-37:0)/PE(39:1)/PE(40:8)/PE(O-40:1)/PE(P-40:0)/PS(36:2)/PS(O-37:2)/PS(P-37:1)	PC(34:5)/PE(37:5)/PE(O-38:5)/PE(P-38:4)/PS(34:6)
2	770.57	PC(35:3) / PC(O-36:3) / PC(P-36:2)	PC(33:0) / PC(O-34:0) / PC(O-35:7) / PC(P-35:6)	PC(32:1) / PC(O-33:1) / PC(P-33:0)			4	787.52	SM(d40:0)/PI(31:4)	PI(28:1)/PI(P-29:0)
2	771.57	SM(d39:2)	-	SM(d36:0)			4	788.53	PE(40:7)
2	772.58	PC(35:2) / PC(O-36:2) / PC(P-36:1)	PC(O-35:6) / PC(P-35:5)	PC(32:0)			4	789.54	PI(31:3)	SM(d38:3)/PI(28:0)/PI(O-29:0)
2	773.59	SM(d39:1)	-	CE(24:1)			4	790.53	PE(40:6) / Su (d18:1/C17:1)
2	776.59	PC(35:0) / PC(36:7) / PC(O-37:7) / PC(P-37:6)	PC(34:4) / PC(O-35:4) / PC(P-35:3)	PC(33:5) / PC(O-34:5) / PC(P-34:4)			4	792.54	Su (d18:1/C17:0) / PE(40:5)
2	778.55	PC(36:6) / PC(O-37:6) / PC(P-37:5)	PC(34:3) / PC(O-35:3) / PC(P-35:2)	PC(33:4) / PC(O-34:4) / PC(P-34:3)			4	793.54	PI(31:1)/PI(O-32:1)/PI(P-32:0)	SM(d38:1)
2	780.55	PC(36:5) / PC(O-37:5) / PC(P-37:4)	PC(34:2) / PC(O-35:2) / PC(P-35:1)	PC(33:3) / PC(O-34:3) / PC(P-34:2)			4	794.54	PS(37:5) / PS(O-38:5) / PE(40:4)
2	782.57	PC(36:4) / PC(O-37:4) / PC(P-37:3)	PC(34:1)	PC(33:2) / PC(O-34:2) / PC(P-34:1)			4	795.56	PI(31:0)/PI(O-32:0)	SM(d38:0)
2	783.57	-	-	SM(d37:1)			4	796.53	PS(37:4) / PE(40:3)
2	784.58	PC(36:3) / PC(O-37:3) / PC(P-37:2)	PC(34:0)	PC(33:1) / PC(O-34:1) / PC(P-34:0)			4	797.65	SM(d41:2)	-
2	785.59	SM(d40:2)	TG(45:1)	-			4	798.65	PE(40:2)
2	786.61	PC(36:2)	PC(35:6) / PC(O-36:6) / PC(P-36:5)	PC(33:0) / PC(O-34:0) / PC(O-35:7) / PC(P-35:6)			4	802.51	PC(38:7)/PC(37:0)/PC(O-38:0)/PE(40:0)/PE(41:7)/PE(O-41:0)/PE(P-42:6)/PS(37:1)/PS(38:8)/PS(O-38:1)/PS(P-38:0)	PC(35:4)/PC(O-36:4)/PC(P-36:3)/-/PE(38:4)/PS(35:5)/PS(O-36:5)/PS(P-36:4)
2	787.61	SM(d40:1)	TG(45:0)	-			4	808.51	PC(38:4)/PE(41:4)/PE(42:11)/PE(O-42:4)/PS(38:5)	PC(36:8)/-/PC(35:1)/PC(O-36:1)/PC(P-36:0)/PE(38:1)/PE(39:8)/PE(O-39:1)/PE(P-40:7)/PE(P-39:0)/PS(35:2)/PS(O-36:2)/PS(P-36:1)
2	788.62	PC(36:1)	PC(35:5) / PC(O-36:5) / PC(P-36:4)	PC(O-35:6) / PC(P-35:5)			4	809.51	SM(d42:3)/PI(32:0)/PI(O-33:0)	PI(30:4)
2	789.62	SM(d40:0)	-	-			4	810.52	PC(38:3)/PE(42:10)/PE(41:3)/PE(P-42:2)/PS(38:4)	PC(36:7)/PC(35:0)/PC(O-36:0)/PE(38:0)/PE-NMe2(36:0)/PE(39:7)/PE(O-39:0)/PE(P-40:6)/PS(35:1)/PS(36:8)/PS(O-36:1)/PS(P-36:0)
2	790.58	PC(37:7) / PC(O-38:7) / PC(P-38:6)	PC(35:4) / PC(O-36:4) / PC(P-36:3)	PC(O-35:5) / PC(P-35:4)			4	811.52	SM(d42:2)	PI(30:3)
2	792.58	PC(37:6) / PC(O-38:6) / PC(P-38:5)	PC(35:3) / PC(O-36:3)/PC(P-36:2)	PC(34:4) / PC(O-35:4) / PC(P-35:3)			4	812.53	PS(38:3)
2	794.58	PC(37:5) / PC(O-38:5) / PC(P-38:4)	PC(35:2) / PC(O-36:2) / PC(P-36:1)	PC(34:3) / PC(O-35:3) / PC(P-35:2)			4	814.55	PC(39:8)/-/PC(38:1)/PC(O-39:1)/PC(P-39:0)/PE(41:1)/PE(42:8)/PE(O-42:1)/PE(P-42:0)/PS(38:2)/PS(P-39:1)	PC(36:5)/PE(39:5)/PE(O-40:5)/PE(P-40:4)/PS(36:6)
2	796.59	PC(37:4) / PC(O-38:4) / PC(P-38:3)	PC(35:1)/ PC(O-36:1) / PC(P-36:0)	PC(34:2) / PC(O-35:2) / PC(P-35:1)			4	815.54	SM(d42:0)/PI(33:4)/PI(O-34:4)/PI(P-34:3)	PI(30:1)/PI(O-31:1)/PI(P-31:0)
2	798.58	PC(37:3)	PC(35:0) / PC(O-37:7) / PC(P-37:6)	PC(34:1)			4	816.54	Su (d18:2/C19:1)
2	802.56	PC(37:1)	PC(36:5) / PC(O-37:5) / PC(P-37:4)	PC(35:6) / PC(O-36:6) / PC(P-36:5)			4	817.53	PI(33:3)/PI(O-34:3)/PI(P-34:2)	SM(d40:3)/PI(30:0)/PI(O-31:0)
2	804.56	PC(38:7) / PC(O-39:7) / PC(P-39:6)	PC(36:4) / PC(O-37:4) / PC(P-37:3)	PC(35:5) / PC(O-36:5) / PC(P-36:4)			4	824.51	PC(40:10)/PC(39:3)/PC(O-40:3)/PC(P-40:2)/PE(42:3)/PS(39:4)/PS(O-40:4)/PS(P-40:3)	PC(37:7)/PC(P-38:6)/PC(36:0)/PC(O-37:0)/PE(39:0)/PE(40:7)/PE(O-40:0)/PS(36:1)/PS(O-37:1)/PS(P-37:0)
2	806.57	PC(38:6) / PC(O-39:6) / PC(P-39:5)	PC(36:3) / PC(O-37:3) / PC(P-37:2)	PC(35:4) / PC(O-36:4) / PC(P-36:3)			4	834.52	PE(44:12) / PS(40:6)
2	808.59	PC(38:5) / PC(O-39:5) / PC(P-39:4)	PC(36:2)	PC(35:3) / PC(O-36:3) / PC(P-36:2)			4	836.54	PS(40:5)
2	810.61	PC(38:4)	PC(36:1)	PC(35:2) / PC(O-36:2) / PC(P-36:1)			4	837.54	PI(34:0)/PI(O-35:0)	PI(32:4)
2	811.62	SM(d42:3)	TG(47:2)	SM(d39:1)			4	838.55	PE(44:10)/PC(40:3)/PS(40:4)	PC(38:7)/PC(37:0)/PC(O-38:0)/PE(40:0)/PE(41:7)/PE(O-41:0)/PE(P-42:6)/PS(37:1)/PS(38:8)/PS(O-38:1)/PS(P-38:0)
2	812.61	PC(38:3)	PC(37:7) / PC(O-38:7) / PC(P-38:6)	PC(35:1) / PC(O-36:1) / PC(P-36:0)			4	839.56	SM(d44:2)/PI(35:6)/PI(P-36:5)	PI(32:3)/PI(P-33:2)
2	813.69	SM(d42:2)	TG(47:1)	TG(46:2)			4	840.55	PC(40:2)/PE(43:2)/PS(40:3)	PC(38:6)/-/PE(41:6)/PE(O-42:6)/PS(38:7)/PS(37:0)/PS(O-38:0)
2	814.53	PC(38:2)	PC(37:6) / PC(O-38:6) / PC(P-38:5)	PC(35:0) / PC(36:7) / PC(O-37:7) / PC(P-37:6)			4	846.53	PS(41:7) / Su (d18:2/C20:1(OH) / PS(P-42:6)
2	815.69	SM(d42:1)	-	TG(46:1)			4	852.56	PC(42:10)/PC(41:3)/PC(O-42:3)/PC(P-42:2)/PE(44:3)/PS(41:4)/PS(42:11)/PS(O-42:4)	PC(39:7)/PC(P-40:6)/PC(38:0)/PC(O-39:0)/-/PE-NMe(40:0)/PE(41:0)/PE(42:7)/PE(O-42:0)/PS(38:1)/PS(39:8)/PS(O-39:1)/PS(P-39:0)
2	816.57	PC(38:1)	PC(37:5) / PC(O-38:5) / PC(P-38:4)	PC (36:6) / PC(O-37:6) / PC(P-37:5)			4	853.59	PI(36:6)	PI(33:3)/PI(O-34:3)/PI(P-34:2)
2	818.58	PC(38:0)	PC(37:4) / PC(O-38:4) / PC(P-38:3)	PC(36:5) / PC(O-37:5) / PC(P-37:4)			4	854.59	PC(42:9)/PC(41:2)/PC(O-42:2)/PC(P-42:1)/PE(44:2)/PS(41:3)/PS(42:10)/PS(P-42:2)	PC(39:6)/PC(O-40:6)/PC(P-40:5)/PE(42:6)/PS(38:0)/PS(39:7)/PS(O-39:0)/PS(P-40:6)
2	822.62	PC(39:5) / PC(O-40:5) / PC(P-40:4)	PC(37:2)	PC(36:3) / PC(O-37:3) / PC(P-37:2)			4	857.52	PI(36:4)	PI(33:1)/PI(O-34:1)/PI(P-34:0)
2	828.55	PC(39:2) / PC(40:9)	PC(38:6) / PC(O-39:6) / PC(P-39:5)	PC(37:7) / PC(O-38:7) / PC(P-38:6)			4	858.53	Su (d18:2/C22:1) / PC(42:7)/PC(41:0)/PC(O-42:0)/PE(44:0)/PS(41:1)/PS(42:8)/PS(O-42:1)/PS(P-42:0)	PC(39:4)/PC(O-40:4)/PC(P-40:3)/PE(42:4)/PS(39:5)/PS(O-40:5)/PS(P-40:4)
2	830.58	PC(40:8) / PC(39:1)	PC(38:5)/ PC(O-39:5) / PC(P-39:4)	PC(37:6) / PC(O-38:6) / PC(P-38:5)			4	859.53	PI(36:3)/PI(P-37:2)	PI(33:0)/PI(O-34:0)
2	832.59	PC(40:7)	PC(38:4)	PC(37:5) / PC(O-38:5) / PC(P-38:4)			4	860.54	PS(42:7) / PS(41:0)
2	834.62	PC(40:6)	PC(38:3)	PC(37:4) / PC(O-38:4) / PC(P-38:3)			4	861.55	PI(36:2)
2	836.66	PC(40:5)	PC(38:2)	PC(37:3)			4	862.55	PS(42:6)
2	837.67	-	SM(d42:1) / TG(49:3)	SM(d41:2)			4	868.49	PC(42:2)/PS(42:3)	PC(40:6)/PE(43:6)/PS(40:7)/PS(39:0)/PS(O-40:0)
2	838.65	PC(40:4)	PC(38:1)	PC(37:2)			4	870.54	PC(42:1)/PS(42:2)	PC(40:5)/PE(44:12)/PS(40:6)
2	840.54	PE(44:10)/PC(40:3)	PC(38:0)	PC(37:1)			4	871.54	PI(37:4)/PI(O-38:4)/PI(P-38:3)	PI(34:1)/PI(O-35:1)/PI(P-35:0)
2	841.54	SM(d44:2)	TG(49:1)	TG(48:2)			4	872.55	PC(42:0)/PS(42:1)	PC(40:4)/PE(43:4)/PS(40:5)
2	842.55	PC(40:2)	PC(39:6) / PC(O-40:6) / PC(P-40:5)	PC(38:7) / PC(O-39:7) / PC(P-39:6)			4	873.55	PI(37:3)/PI(O-38:3)/PI(P-38:2)	PI(34:0)/PI(O-35:0)
2	856.58	PC(42:9)	PC(40:6)	PC(38:0)			4	874.56	PC(43:6)/PS(42:0)	PE(44:10)/PC(40:3)/PS(40:4)
2	858.61	PC(42:8)	PC(40:5)	PC(39:6) / PC(O-40:6) / PC(P-40:5)			4	883.54	PI(38:5)
2	860.61	PC(42:7)	PC(40:4)	PC(39:5) / PC(O-40:5) / PC(P-40:4)			4	884.56	PC(44:8)/PC(43:1)/PE(46:1)/PS(43:2)	PC(41:5)/PC(P-42:4)/PE(44:5)/PS(41:6)/PS(O-42:6)
2	866.56	PC(42:4)	PC(40:1)	PC(40:9) / PC(39:2)			4	885.55	PI(38:4)	PI(35:1)/PI(36:8)/PI(O-36:1)/PI(P-36:0)
2	868.57			PC(40:8) / PC(39:1)			4	886.56	PC(44:7)/PC(43:0)/PS(43:1)/PS(44:8)	PC(42:11)/PC(41:4)/PC(O-42:4)/PE(44:4)/PS(41:5)/PS(P-42:4)
2	932.57	-	-	PC(44:4)			4	887.57	PI(38:3)	PI(35:0)/PI(36:7)/PI(O-36:0)
3	322.19	-	LPC(2:0)	-			4	888.57	PE(48:12) / Su (d18:1/C24:1) / PC(44:6)/PS(43:0)/PS(44:7)	PC(42:10)/PC(41:3)/PC(O-42:3)/PC(P-42:2)/PE(44:3)/PS(41:4)/PS(42:11)/PS(O-42:4)
3	328.17	LPC(4:0)/PC(O-4:0)/LPC(O-5:0)	-	-			4	889.57	PI(38:2)/PI(P-39:1)	PI(36:6)
3	370.12	LPC(7:0)/PC(6:0)	-	-			4	890.56	PC(44:5)/PS(44:6)	PC(42:9)/PC(41:2)/PC(O-42:2)/PC(P-42:1)/PE(44:2)/PS(41:3)/PS(42:10)/PS(P-42:2)
3	424.13	CAR(18:2)	-	-			4	898.58	PC(44:1)/PS(44:2)	PC(42:5)/PS(42:6)
3	426.12		-	-			4	909.59	PI(40:6)
3	446.10	PC(12:4)	LPE(14:1)	-			4	913.59	PI(40:4)	PI(37:1)/PI(38:8)/PI(O-38:1)/PI(P-38:0)
3	528.18	LPE(22:5)	LPC(17:2)/LPC(P-18:1)/LPE(20:2)	-			4	916.56	-	PC(44:10)/PC(O-44:3)/PS(43:4)
3	538.16						4	925.66	PI(41:5)/PI(P-42:4)	PI(38:2)/PI(P-39:1)
3	572.33	LPC(22:4)					4	936.64	-	PC(44:0)/PS(44:1)
3	672.42		Cer(d18:1/24:0)				4	943.53	PI(42:3)	PI(40:7)/PI(39:0)/PI(O-40:0)
3	762.60	PC(34:0)	PC(33:4) / PC(O-34:4) / PC(P-34:3)	PC(O-33:5) / PC(P-33:4)			4	963.73	PI(43:0)/PI(44:7)	PI(41:4)/PI(42:11)/PI(O-42:4)
3	774.60	PC(35:1) / PC(O-36:1) / PC(P-36:0)	PC(O-35:5) / PC(P-35:4)				5	484.24	LPS(-OMe-2 14:0)	CAR(20:3)
							5	557.08	LPI(15:0)/LPI(O-16:0)	-
							5	631.16	-	LPI(18:2)
